# Supplementary material for: About feasibility of SpaceX's human exploration Mars mission scenario with Starship
Source: Sci Rep. 2024 May 23;14:11804. doi: 10.1038/s41598-024-54012-0 (PMC11116405; doi:10.1038/s41598-024-54012-0)
Supplement: Supplementary file 1 — Supplementary Information. [file 41598_2024_54012_MOESM1_ESM.xlsx]

## Sheet: 2029


																																																	5.54338
																																																5.55156	5.52191
																																															5.56481	5.51726	5.50075
																																														5.57848	5.5126	5.49606	5.47991
																																														5.51664	5.49138	5.4752	5.4594
																																													5.53025	5.48671	5.4705	5.45468	5.43921
																																												5.54422	5.48206	5.46582	5.44997	5.43449	5.41937
																																											5.55854	5.48224	5.46116	5.44528	5.42978	5.41465	5.39987
																																										5.5732	5.49611	5.45653	5.44062	5.4251	5.40996	5.39517	5.38072
																																									5.58819	5.51031	5.45194	5.436	5.42046	5.4053	5.39049	5.37604	5.36193
																																									5.52484	5.44823	5.43143	5.41586	5.40068	5.38586	5.3714	5.35729	5.3435
																																								5.5397	5.46232	5.42691	5.41132	5.39611	5.38128	5.36681	5.35269	5.3389	5.32544
																																							5.55486	5.47673	5.42246	5.40684	5.39161	5.37676	5.36228	5.34815	5.33437	5.32091	5.30776
																																						5.57035	5.49145	5.41809	5.40243	5.38718	5.37231	5.35782	5.34368	5.3299	5.31644	5.3033	5.29046
																																					5.58614	5.50649	5.42891	5.39811	5.38283	5.36795	5.35344	5.33929	5.3255	5.31204	5.29891	5.28609	5.27356
																																					5.52185	5.44352	5.39389	5.37858	5.36367	5.34915	5.33499	5.32119	5.30774	5.29461	5.28179	5.26928	5.25706
																																				5.53752	5.45846	5.38979	5.37445	5.35951	5.34497	5.3308	5.31699	5.30353	5.2904	5.2776	5.2651	5.25289	5.24097
																																			5.55351	5.47372	5.39599	5.37043	5.35547	5.3409	5.32672	5.3129	5.29943	5.28631	5.27351	5.26102	5.24883	5.23693	5.2253
																																		5.56983	5.4893	5.41085	5.36655	5.35156	5.33697	5.32277	5.30894	5.29546	5.28233	5.26954	5.25706	5.24488	5.233	5.2214	5.21006
																																	5.58647	5.50521	5.42604	5.36282	5.3478	5.33318	5.31896	5.30512	5.29163	5.2785	5.2657	5.25323	5.24107	5.2292	5.21762	5.20631	5.19526
																																	5.52146	5.44157	5.36377	5.3442	5.32956	5.31531	5.30145	5.28796	5.27482	5.26202	5.24955	5.2374	5.22554	5.21398	5.20269	5.19167	5.18091
																																5.53805	5.45745	5.37894	5.34077	5.3261	5.31184	5.29796	5.28445	5.27131	5.25851	5.24604	5.23389	5.22204	5.21049	5.19923	5.18823	5.17749	5.16701
																															5.555	5.47368	5.39446	5.33755	5.32285	5.30855	5.29466	5.28114	5.26798	5.25517	5.2427	5.23056	5.21872	5.20719	5.19594	5.18496	5.17425	5.16379	5.15358
																														5.57232	5.49027	5.41035	5.33453	5.31979	5.30547	5.29155	5.27802	5.26485	5.25204	5.23957	5.22742	5.21559	5.20407	5.19283	5.18188	5.17119	5.16076	5.15057	5.14062
																														5.50724	5.42661	5.34808	5.31697	5.30262	5.28867	5.27512	5.26194	5.24912	5.23664	5.2245	5.21267	5.20115	5.18993	5.17899	5.16832	5.15792	5.14776	5.13784	5.12816
																													5.5246	5.44326	5.36403	5.31438	5.3	5.28603	5.27246	5.25926	5.24643	5.23394	5.2218	5.20998	5.19847	5.18725	5.17633	5.16568	5.15529	5.14516	5.13527	5.12562	5.11619
																												5.54236	5.46031	5.38039	5.31206	5.29764	5.28365	5.27005	5.25683	5.24399	5.2315	5.21935	5.20753	5.19602	5.18482	5.1739	5.16327	5.1529	5.1428	5.13293	5.12331	5.11391	5.10473
																											5.56055	5.47778	5.39716	5.31865	5.29556	5.28154	5.26791	5.25468	5.24182	5.22932	5.21716	5.20534	5.19383	5.18264	5.17173	5.16111	5.15077	5.14068	5.13084	5.12124	5.11188	5.10273	5.09379
																										5.57917	5.49568	5.41436	5.33517	5.29378	5.27972	5.26607	5.25281	5.23994	5.22742	5.21526	5.20343	5.19193	5.18073	5.16984	5.15923	5.1489	5.13883	5.12901	5.11944	5.1101	5.10099	5.09209	5.08339
																										5.51404	5.43201	5.35213	5.29231	5.27822	5.26454	5.25126	5.23836	5.22583	5.21366	5.20183	5.19032	5.17913	5.16824	5.15764	5.14732	5.13727	5.12747	5.11792	5.10861	5.09952	5.09066	5.08199	5.07353
																									5.53287	5.45013	5.36956	5.29119	5.27706	5.26334	5.25004	5.23712	5.22457	5.21238	5.20054	5.18903	5.17784	5.16696	5.15636	5.14605	5.13602	5.12624	5.11671	5.10742	5.09836	5.08952	5.08089	5.07246	5.06423
																								5.55219	5.46874	5.38748	5.30835	5.27625	5.2625	5.24917	5.23622	5.22366	5.21146	5.1996	5.18809	5.17689	5.16601	5.15542	5.14512	5.13509	5.12533	5.11582	5.10655	5.09752	5.0887	5.0801	5.07171	5.06351	5.0555
																							5.57204	5.48786	5.4059	5.32609	5.27582	5.26204	5.24867	5.2357	5.22312	5.2109	5.19903	5.18751	5.17631	5.16542	5.15484	5.14454	5.13452	5.12477	5.11528	5.10603	5.09701	5.08822	5.07965	5.07129	5.06312	5.05514	5.04735
																							5.50752	5.42485	5.34436	5.2758	5.26198	5.24858	5.23558	5.22297	5.21073	5.19885	5.18731	5.1761	5.16521	5.15463	5.14434	5.13433	5.12458	5.1151	5.10587	5.09687	5.0881	5.07956	5.07122	5.06308	5.05514	5.04738	5.03979
																						5.52775	5.44436	5.36318	5.28415	5.26235	5.2489	5.23587	5.22323	5.21097	5.19907	5.18752	5.17631	5.16541	5.15482	5.14453	5.13452	5.12479	5.11532	5.1061	5.09712	5.08837	5.07984	5.07153	5.06342	5.0555	5.04777	5.04022	5.03284
																					5.54856	5.46446	5.38258	5.30287	5.26316	5.24968	5.23661	5.22394	5.21166	5.19974	5.18817	5.17694	5.16603	5.15544	5.14515	5.13514	5.12541	5.11595	5.10674	5.09777	5.08904	5.08053	5.07224	5.06415	5.05626	5.04856	5.04104	5.0337	5.02652
																				5.56999	5.48516	5.40258	5.32218	5.26446	5.25093	5.23783	5.22512	5.21281	5.20086	5.18927	5.17803	5.16711	5.15651	5.14621	5.13621	5.12648	5.11702	5.10782	5.09886	5.09015	5.08165	5.07338	5.06531	5.05745	5.04977	5.04228	5.03496	5.02781	5.02082
																				5.50651	5.42321	5.34212	5.26626	5.25268	5.23953	5.2268	5.21445	5.20248	5.19086	5.1796	5.16867	5.15806	5.14775	5.13774	5.12802	5.11856	5.10936	5.10041	5.09171	5.08323	5.07497	5.06692	5.05907	5.05142	5.04395	5.03666	5.02954	5.02258	5.01578
																			5.52853	5.44451	5.36272	5.28313	5.25496	5.24177	5.22899	5.21661	5.2046	5.19297	5.18168	5.17073	5.16011	5.14979	5.13977	5.13004	5.12058	5.11139	5.10245	5.09375	5.08528	5.07703	5.069	5.06117	5.05354	5.04609	5.03882	5.03173	5.02479	5.01802	5.0114
																		5.55126	5.46651	5.38402	5.30373	5.2578	5.24456	5.23173	5.21931	5.20727	5.19561	5.1843	5.17333	5.16268	5.15235	5.14233	5.13259	5.12313	5.11393	5.10499	5.0963	5.08783	5.0796	5.07158	5.06376	5.05614	5.04872	5.04147	5.03439	5.02749	5.02074	5.01414	5.00769
																	5.57473	5.48924	5.40603	5.32506	5.26123	5.24793	5.23506	5.22259	5.21052	5.19882	5.18748	5.17648	5.16582	5.15547	5.14543	5.13568	5.12621	5.11702	5.10807	5.09938	5.09092	5.08269	5.07468	5.06687	5.05927	5.05186	5.04463	5.03757	5.03069	5.02396	5.01739	5.01096	5.00467
																	5.51275	5.42881	5.34713	5.26765	5.25192	5.239	5.22648	5.21436	5.20263	5.19125	5.18023	5.16954	5.15917	5.14912	5.13935	5.12987	5.12067	5.11172	5.10303	5.09457	5.08634	5.07833	5.07054	5.06294	5.05554	5.04833	5.04129	5.03442	5.02771	5.02116	5.01475	5.00849	5.00236
																5.53706	5.45239	5.36999	5.28983	5.25656	5.24357	5.23101	5.21884	5.20706	5.19565	5.1846	5.17388	5.16349	5.15341	5.14363	5.13414	5.12492	5.11596	5.10726	5.0988	5.09058	5.08257	5.07478	5.06719	5.0598	5.05259	5.04556	5.03871	5.03202	5.02548	5.0191	5.01285	5.00675	5.00077
															5.56223	5.4768	5.39369	5.31282	5.26187	5.24883	5.2362	5.22399	5.21216	5.20071	5.18962	5.17887	5.16845	5.15834	5.14854	5.13903	5.1298	5.12083	5.11212	5.10365	5.09542	5.08742	5.07963	5.07204	5.06465	5.05745	5.05043	5.04359	5.03691	5.03039	5.02402	5.01779	5.0117	5.00575	4.99992
														5.58829	5.5021	5.41825	5.33667	5.26791	5.25479	5.24211	5.22983	5.21796	5.20646	5.19532	5.18454	5.17408	5.16395	5.15412	5.14459	5.13534	5.12635	5.11763	5.10915	5.10092	5.0929	5.08511	5.07752	5.07013	5.06294	5.05592	5.04909	5.04241	5.0359	5.02954	5.02333	5.01726	5.01132	5.00551	4.99981
														5.52833	5.44373	5.36142	5.28137	5.2615	5.24875	5.23641	5.22448	5.21293	5.20175	5.19092	5.18043	5.17026	5.1604	5.15084	5.14157	5.13256	5.12382	5.11533	5.10708	5.09906	5.09126	5.08367	5.07628	5.06908	5.06207	5.05523	5.04856	5.04206	5.03571	5.0295	5.02344	5.01751	5.01171	5.00604	5.00048
													5.55553	5.47016	5.38713	5.30636	5.26899	5.25616	5.24376	5.23176	5.22016	5.20892	5.19805	5.18751	5.17731	5.16741	5.15782	5.14852	5.13949	5.13073	5.12222	5.11395	5.10592	5.09811	5.09051	5.08311	5.07591	5.06889	5.06205	5.05539	5.04888	5.04254	5.03634	5.03028	5.02436	5.01857	5.0129	5.00735	5.00192
												5.58375	5.49761	5.41382	5.33233	5.2773	5.26439	5.25191	5.23985	5.22818	5.21689	5.20596	5.19538	5.18513	5.17519	5.16557	5.15623	5.14718	5.13839	5.12985	5.12157	5.11351	5.10568	5.09807	5.09066	5.08345	5.07643	5.06959	5.06292	5.05641	5.05006	5.04386	5.03781	5.03189	5.0261	5.02044	5.0149	5.00947	5.00416
												5.52611	5.44156	5.35933	5.28647	5.27347	5.26091	5.24877	5.23703	5.22568	5.21469	5.20406	5.19376	5.18378	5.17411	5.16474	5.15565	5.14683	5.13827	5.12995	5.12188	5.11403	5.1064	5.09897	5.09175	5.08471	5.07786	5.07118	5.06467	5.05832	5.05211	5.04606	5.04014	5.03435	5.02869	5.02315	5.01773	5.01242	5.00721
											5.55573	5.4704	5.38741	5.30672	5.28344	5.2708	5.25858	5.24676	5.23534	5.22428	5.21359	5.20323	5.1932	5.18349	5.17407	5.16494	5.15608	5.14749	5.13915	5.13104	5.12317	5.11551	5.10807	5.10083	5.09378	5.08691	5.08022	5.07369	5.06733	5.06112	5.05506	5.04913	5.04334	5.03768	5.03214	5.02672	5.0214	5.01619	5.01109
										5.58651	5.50038	5.41663	5.3352	5.29435	5.28161	5.2693	5.2574	5.2459	5.23477	5.22401	5.21359	5.20351	5.19374	5.18427	5.17509	5.1662	5.15756	5.14918	5.14105	5.13314	5.12546	5.11799	5.11072	5.10365	5.09677	5.09006	5.08352	5.07714	5.07092	5.06484	5.05891	5.05311	5.04744	5.04189	5.03646	5.03114	5.02593	5.02082	5.01581
										5.53157	5.44704	5.36485	5.30623	5.29338	5.28098	5.26899	5.2574	5.2462	5.23536	5.22487	5.21473	5.2049	5.19537	5.18615	5.1772	5.16852	5.1601	5.15193	5.14399	5.13627	5.12877	5.12148	5.11438	5.10747	5.10073	5.09417	5.08778	5.08154	5.07545	5.0695	5.06368	5.058	5.05244	5.047	5.04168	5.03646	5.03134	5.02632	5.02139
									5.56403	5.47869	5.39573	5.31913	5.30617	5.29366	5.28157	5.26989	5.2586	5.24768	5.23712	5.2269	5.21701	5.20742	5.19814	5.18914	5.18041	5.17194	5.16372	5.15574	5.14798	5.14045	5.13312	5.12599	5.11905	5.11229	5.1057	5.09928	5.09301	5.0869	5.08093	5.0751	5.0694	5.06383	5.05837	5.05303	5.0478	5.04267	5.03764	5.0327	5.02785
									5.51166	5.4279	5.34649	5.32002	5.30739	5.29519	5.28341	5.27203	5.26102	5.25038	5.24008	5.23011	5.22046	5.21111	5.20204	5.19326	5.18473	5.17646	5.16843	5.16063	5.15306	5.14569	5.13852	5.13154	5.12475	5.11813	5.11168	5.10539	5.09925	5.09325	5.0874	5.08168	5.07608	5.0706	5.06524	5.05999	5.05484	5.0498	5.04484	5.03998	5.0352
								5.54599	5.46143	5.37924	5.33496	5.32221	5.3099	5.29801	5.28652	5.27542	5.26468	5.2543	5.24425	5.23452	5.22509	5.21596	5.20711	5.19853	5.1902	5.18212	5.17426	5.16664	5.15922	5.15201	5.14499	5.13816	5.1315	5.12501	5.11869	5.11252	5.10649	5.10061	5.09486	5.08923	5.08373	5.07835	5.07307	5.0679	5.06283	5.05786	5.05298	5.04818	5.04347
							5.58177	5.49637	5.41338	5.35106	5.33818	5.32574	5.31373	5.30213	5.29092	5.28008	5.2696	5.25946	5.24965	5.24014	5.23094	5.22201	5.21336	5.20497	5.19682	5.18891	5.18123	5.17376	5.1665	5.15943	5.15255	5.14585	5.13932	5.13296	5.12675	5.12069	5.11477	5.10898	5.10333	5.09779	5.09238	5.08707	5.08188	5.07678	5.07178	5.06687	5.06205	5.05731	5.05265
							5.5328	5.44899	5.36836	5.35533	5.34276	5.33062	5.31889	5.30757	5.29662	5.28604	5.2758	5.26589	5.2563	5.24701	5.238	5.22928	5.22081	5.2126	5.20462	5.19687	5.18935	5.18203	5.1749	5.16797	5.16122	5.15465	5.14823	5.14198	5.13588	5.12991	5.12409	5.11839	5.11282	5.10737	5.10203	5.0968	5.09167	5.08664	5.0817	5.07685	5.07208	5.06739	5.06278
						5.57079	5.48613	5.40387	5.37373	5.361	5.34872	5.33687	5.32541	5.31435	5.30365	5.2933	5.28329	5.2736	5.26422	5.25513	5.24632	5.23777	5.22948	5.22143	5.21361	5.20602	5.19863	5.19145	5.18446	5.17765	5.17102	5.16456	5.15825	5.1521	5.14609	5.14022	5.13448	5.12886	5.12337	5.11799	5.11272	5.10755	5.10248	5.0975	5.09261	5.08781	5.08309	5.07844	5.07387
						5.52488	5.44179	5.39342	5.38053	5.3681	5.3561	5.34451	5.33331	5.32249	5.31203	5.3019	5.29211	5.28262	5.27343	5.26453	5.25589	5.24752	5.23939	5.23149	5.22382	5.21636	5.20911	5.20205	5.19518	5.18849	5.18196	5.1756	5.16939	5.16333	5.1574	5.15161	5.14595	5.1404	5.13498	5.12966	5.12444	5.11933	5.11431	5.10938	5.10454	5.09977	5.09509	5.09048	5.08593
					5.56531	5.48136	5.41445	5.40139	5.3888	5.37664	5.3649	5.35356	5.34261	5.33201	5.32177	5.31185	5.30226	5.29296	5.28395	5.27522	5.26675	5.25853	5.25055	5.2428	5.23526	5.22793	5.2208	5.21385	5.20709	5.2005	5.19407	5.18779	5.18167	5.17568	5.16984	5.16412	5.15852	5.15303	5.14766	5.1424	5.13723	5.13216	5.12719	5.12229	5.11748	5.11275	5.10809	5.10351	5.09899
					5.52267	5.44027	5.42364	5.41087	5.39854	5.38664	5.37515	5.36405	5.35332	5.34294	5.3329	5.32318	5.31377	5.30465	5.29581	5.28723	5.27891	5.27084	5.26299	5.25536	5.24795	5.24073	5.23371	5.22687	5.2202	5.2137	5.20735	5.20116	5.19511	5.18919	5.18341	5.17775	5.1722	5.16677	5.16145	5.15623	5.1511	5.14607	5.14112	5.13626	5.13147	5.12676	5.12213	5.11756	5.11305
				5.5658	5.48252	5.44734	5.43437	5.42187	5.40979	5.39813	5.38687	5.37599	5.36547	5.35529	5.34543	5.33589	5.32665	5.31769	5.30901	5.30058	5.2924	5.28445	5.27672	5.26921	5.26191	5.2548	5.24787	5.24112	5.23453	5.22811	5.22184	5.21571	5.20972	5.20387	5.19814	5.19253	5.18703	5.18164	5.17635	5.17116	5.16607	5.16106	5.15613	5.15129	5.14652	5.14183	5.1372	5.13264	5.12814
				5.52664	5.47254	5.45937	5.44666	5.4344	5.42256	5.41113	5.40008	5.3894	5.37907	5.36907	5.35939	5.35002	5.34093	5.33212	5.32357	5.31528	5.30722	5.29939	5.29177	5.28437	5.27716	5.27013	5.26329	5.25662	5.2501	5.24375	5.23754	5.23147	5.22553	5.21973	5.21404	5.20847	5.203	5.19764	5.19238	5.18722	5.18214	5.17715	5.17224	5.16741	5.16265	5.15796	5.15333	5.14877	5.14427
			5.57272	5.4993	5.48591	5.47299	5.46053	5.44849	5.43688	5.42565	5.4148	5.4043	5.39415	5.38432	5.3748	5.36557	5.35663	5.34795	5.33953	5.33135	5.3234	5.31567	5.30815	5.30084	5.29371	5.28676	5.27999	5.27338	5.26693	5.26063	5.25447	5.24845	5.24256	5.23678	5.23113	5.22559	5.22015	5.21481	5.20957	5.20442	5.19935	5.19437	5.18946	5.18463	5.17987	5.17517	5.17054	5.16597	5.16145
			5.53727	5.51406	5.50091	5.48823	5.47599	5.46417	5.45275	5.44172	5.43104	5.42072	5.41073	5.40105	5.39167	5.38258	5.37376	5.3652	5.35689	5.34881	5.34096	5.33332	5.32588	5.31864	5.31159	5.30471	5.29799	5.29144	5.28504	5.27878	5.27266	5.26667	5.26081	5.25506	5.24943	5.2439	5.23848	5.23315	5.22792	5.22277	5.21771	5.21272	5.20781	5.20297	5.1982	5.19349	5.18884	5.18425	5.17971
		5.58658	5.54387	5.53048	5.51756	5.5051	5.49307	5.48144	5.47021	5.45934	5.44884	5.43867	5.42882	5.41927	5.41002	5.40105	5.39234	5.38389	5.37567	5.36768	5.35991	5.35235	5.34498	5.3378	5.33081	5.32398	5.31731	5.3108	5.30444	5.29821	5.29212	5.28615	5.28031	5.27458	5.26896	5.26344	5.25802	5.25269	5.24745	5.2423	5.23722	5.23223	5.2273	5.22244	5.21765	5.21292	5.20824	5.20363	5.19906
		5.57542	5.56177	5.5486	5.53589	5.52363	5.51178	5.50033	5.48926	5.47856	5.4682	5.45816	5.44844	5.43902	5.42988	5.42101	5.4124	5.40403	5.39589	5.38798	5.38028	5.37278	5.36547	5.35834	5.35139	5.3446	5.33797	5.33148	5.32514	5.31894	5.31286	5.30691	5.30107	5.29534	5.28972	5.2842	5.27877	5.27344	5.26819	5.26302	5.25792	5.2529	5.24795	5.24307	5.23825	5.23348	5.22878	5.22412	5.21952
			5.5814	5.56843	5.55592	5.54383	5.53215	5.52086	5.50994	5.49937	5.48914	5.47923	5.46962	5.4603	5.45125	5.44247	5.43394	5.42564	5.41758	5.40972	5.40208	5.39462	5.38736	5.38027	5.37334	5.36658	5.35997	5.35351	5.34718	5.34098	5.33491	5.32896	5.32312	5.31738	5.31175	5.30621	5.30077	5.29541	5.29014	5.28494	5.27982	5.27477	5.26978	5.26486	5.26	5.2552	5.25045	5.24575	5.2411
					5.57765	5.56573	5.5542	5.54305	5.53226	5.52181	5.51169	5.50188	5.49236	5.48313	5.47417	5.46546	5.45699	5.44875	5.44074	5.43293	5.42532	5.41791	5.41067	5.4036	5.3967	5.38995	5.38335	5.37689	5.37056	5.36436	5.35828	5.35232	5.34646	5.34071	5.33505	5.32949	5.32402	5.31863	5.31332	5.30809	5.30293	5.29783	5.29281	5.28784	5.28293	5.27808	5.27327	5.26852	5.26382
							5.57793	5.5669	5.55623	5.54588	5.53586	5.52613	5.5167	5.50754	5.49864	5.48998	5.48157	5.47337	5.46539	5.45762	5.45004	5.44264	5.43542	5.42836	5.42146	5.41472	5.40811	5.40164	5.3953	5.38909	5.38299	5.377	5.37112	5.36534	5.35965	5.35405	5.34854	5.34311	5.33776	5.33248	5.32727	5.32212	5.31704	5.31202	5.30705	5.30214	5.29728	5.29246	5.28769
									5.58187	5.57161	5.56167	5.55201	5.54264	5.53353	5.52468	5.51607	5.50768	5.49952	5.49156	5.48381	5.47624	5.46884	5.46162	5.45456	5.44766	5.4409	5.43428	5.42779	5.42143	5.41518	5.40905	5.40303	5.39711	5.39128	5.38555	5.37991	5.37435	5.36886	5.36346	5.35812	5.35285	5.34765	5.3425	5.33741	5.33238	5.3274	5.32246	5.31758	5.31273
												5.57953	5.5702	5.56113	5.55231	5.54372	5.53536	5.52721	5.51926	5.51151	5.50393	5.49654	5.4893	5.48223	5.4753	5.46851	5.46186	5.45534	5.44894	5.44266	5.43648	5.43041	5.42444	5.41857	5.41278	5.40708	5.40146	5.39591	5.39044	5.38504	5.3797	5.37442	5.3692	5.36404	5.35893	5.35387	5.34886	5.34389	5.33896
															5.58155	5.57297	5.56461	5.55646	5.54851	5.54074	5.53315	5.52573	5.51847	5.51136	5.5044	5.49758	5.49089	5.48432	5.47787	5.47153	5.4653	5.45918	5.45315	5.44721	5.44135	5.43558	5.42989	5.42427	5.41872	5.41324	5.40782	5.40247	5.39716	5.39192	5.38672	5.38157	5.37647	5.37141	5.36639
																		5.58729	5.57931	5.57152	5.5639	5.55644	5.54914	5.54199	5.53498	5.52811	5.52136	5.51474	5.50823	5.50182	5.49553	5.48933	5.48323	5.47721	5.47128	5.46543	5.45965	5.45395	5.44832	5.44275	5.43724	5.43179	5.4264	5.42105	5.41576	5.41052	5.40531	5.40016	5.39504
																							5.58134	5.57413	5.56706	5.56012	5.5533	5.54661	5.54002	5.53355	5.52717	5.52089	5.5147	5.5086	5.50258	5.49664	5.49077	5.48497	5.47924	5.47357	5.46797	5.46241	5.45692	5.45147	5.44607	5.44072	5.43541	5.43014	5.42491
																											5.58673	5.57995	5.57328	5.56671	5.56024	5.55387	5.54759	5.54139	5.53527	5.52922	5.52325	5.51735	5.51151	5.50573	5.50001	5.49435	5.48874	5.48318	5.47767	5.4722	5.46677	5.46139	5.45604
																																5.58829	5.5819	5.57559	5.56935	5.5632	5.55711	5.55109	5.54513	5.53924	5.5334	5.52762	5.52188	5.5162	5.51056	5.50497	5.49941	5.4939	5.48842
																																						5.58622	5.58013	5.57411	5.56814	5.56222	5.55636	5.55054	5.54476	5.53903	5.53334	5.52769	5.52208
																																												5.58621	5.5803	5.57442	5.56858	5.56279	5.55703

0	0	0	0	0	0	0	0	0	0	0
0	0	0	0	0	0	0	0	0	0	0
0	0	0	0	0	0	0	0	0	0	0
0	0	0	0	0	0	0	0	0	0	0
0	0	0	0	0	0	0	0	0	0	0
0	0	0	0	0	0	0	0	0	0	0
0	0	0	0	0	0	0	0	0	0	5.57598
0	0	0	0	0	0	0	0	0	0	5.54858
0	0	0	0	0	0	0	0	0	5.58034	5.52354
0	0	0	0	0	0	0	0	0	5.55652	5.5009
0	0	0	0	0	0	0	0	0	5.53513	5.48068
0	0	0	0	0	0	0	0	5.57085	5.51622	5.46292
0	0	0	0	0	0	0	0	5.55328	5.4998	5.44763
0	0	0	0	0	0	0	0	5.53825	5.48591	5.43486
0	0	0	0	0	0	0	5.57833	5.5258	5.47457	5.47053
0	0	0	0	0	0	0	5.56735	5.51594	5.51277	5.51005
0	0	0	0	0	0	0	5.55933	5.55654	5.55378	5.55103
0	0	0	0	0	0	0	0	0	0	0
0	0	0	0	0	0	0	0	0	0	0
0	0	0	0	0	0	0	0	0	0	0
0	0	0	0	0	0	0	0	0	0	0
0	0	0	0	0	0	0	0	0	0	0
0	0	0	0	0	0	0	0	0	0	0
0	0	0	0	0	0	0	0	0	0	0
0	0	0	0	0	0	0	0	0	0	0
0	0	0	0	0	0	0	0	0	0	0
0	0	0	0	0	0	0	0	0	0	0
0	0	0	0	0	0	0	0	0	0	0
0	0	0	0	0	0	0	0	0	0	0
0	0	0	0	0	0	0	0	0	0	0
0	0	0	0	0	0	0	0	0	0	0
0	0	0	0	0	0	0	0	0	0	0
0	0	0	0	0	0	0	0	0	0	0
0	0	0	0	0	0	0	0	0	0	0
0	0	0	0	0	0	0	0	0	0	0
0	0	0	0	0	0	0	0	0	0	0
0	0	0	0	0	0	0	0	0	0	0
0	0	0	0	0	0	0	0	0	0	0
0	0	0	0	0	0	0	0	0	0	0
0	0	0	0	0	0	0	0	0	0	0
0	0	0	0	0	0	0	0	0	0	0
0	0	0	0	0	0	0	0	0	0	0
0	0	0	0	0	0	0	0	0	0	0
0	0	0	0	0	0	0	0	0	0	0
0	0	0	0	0	0	0	0	0	0	0
0	0	0	0	0	0	0	0	0	0	0
0	0	0	0	0	0	0	0	0	0	0
0	0	0	0	0	0	0	0	0	0	0
0	0	0	0	0	0	0	0	0	0	0
0	0	0	0	0	0	0	0	0	0	0
0	0	0	0	0	0	0	0	0	0	0
0	0	0	0	0	0	0	0	0	0	0
0	0	0	0	0	0	0	0	0	0	0
0	0	0	0	0	0	0	0	0	0	0
0	0	0	0	0	0	0	0	0	0	0
0	0	0	0	0	0	0	0	0	0	0
0	0	0	0	0	0	0	0	0	0	0
0	0	0	0	0	0	0	0	0	0	0
0	0	0	0	0	0	0	0	0	0	0
0	0	0	0	0	0	0	0	0	0	0
0	0	0	0	0	0	0	0	0	0	0
0	0	0	0	0	0	0	0	0	0	0
0	0	0	0	0	0	0	0	0	0	0
0	0	0	0	0	0	0	0	0	0	0
0	0	0	0	0	0	0	0	0	0	0
0	0	0	0	0	0	0	0	0	0	0
0	0	0	0	0	0	0	0	0	0	0
0	0	0	0	0	0	0	0	0	0	0
0	0	0	0	0	0	0	0	0	0	0
0	0	0	0	0	0	0	0	0	0	0
0	0	0	0	0	0	0	0	0	0	0
0	0	0	0	0	0	0	0	0	0	0
0	0	0	0	0	0	0	0	0	0	0
0	0	0	0	0	0	0	0	0	0	0
0	0	0	0	0	0	0	0	0	0	0
0	0	0	0	0	0	0	0	0	0	0
0	0	0	0	0	0	0	0	0	0	0
0	0	0	0	0	0	0	0	0	0	0
0	0	0	0	0	0	0	0	0	0	0
0	0	0	0	0	0	0	0	0	0	0
0	0	0	0	0	0	0	0	0	0	0
0	0	0	0	0	0	0	0	0	0	0
0	0	0	0	0	0	0	0	0	0	0
0	0	0	0	0	0	0	0	0	0	0
0	0	0	0	0	0	0	0	0	0	0
0	0	0	0	0	0	0	0	0	0	0
0	0	0	0	0	0	0	0	0	0	0
0	0	0	0	0	0	0	0	0	0	0
0	0	0	0	0	0	0	0	0	0	0
0	0	0	0	0	0	0	0	0	0	0
0	0	0	0	0	0	0	0	0	0	0
0	0	0	0	0	0	0	0	0	0	0
0	0	0	0	0	0	0	0	0	0	0
0	0	0	0	0	0	0	0	0	0	0
0	0	0	0	0	0	0	0	0	0	0
0	0	0	0	0	0	0	0	0	0	0
0	0	0	0	0	0	0	0	0	0	0
0	0	0	0	0	0	0	0	0	0	0
0	0	0	0	0	0	0	0	0	0	0
0	0	0	0	0	0	0	0	0	0	0
0	0	0	0	0	0	0	0	0	0	0
0	0	0	0	0	0	0	0	0	0	0
0	0	0	0	0	0	0	0	0	0	0
0	0	0	0	0	0	0	0	0	0	0
0	0	0	0	0	0	0	0	0	0	0
0	0	0	0	0	0	0	0	0	0	0
0	0	0	0	0	0	0	0	0	0	0
0	0	0	0	0	0	0	0	0	0	0
0	0	0	0	0	0	0	0	0	0	0
0	0	0	0	0	0	0	0	0	0	0
0	0	0	0	0	0	0	0	0	0	0
0	0	0	0	0	0	0	0	0	0	0
0	0	0	0	0	0	0	0	0	0	0
0	0	0	0	0	0	0	0	0	0	0
0	0	0	0	0	0	0	0	0	0	0
0	0	0	0	0	0	0	0	0	0	0
0	0	0	0	0	0	0	0	0	0	0
0	0	0	0	0	0	0	0	0	0	0
0	0	0	0	0	0	0	0	0	0	0
0	0	0	0	0	0	0	0	0	0	0
0	0	0	0	0	0	0	0	0	0	0
0	0	0	0	0	0	0	0	0	0	0
0	0	0	0	0	0	0	0	0	0	0
0	0	0	0	0	0	0	0	0	0	0
0	0	0	0	0	0	0	0	0	0	0
0	0	0	0	0	0	0	0	0	0	0
0	0	0	0	0	0	0	0	0	0	0
0	0	0	0	0	0	0	0	0	0	0
0	0	0	0	0	0	0	0	0	0	0
0	0	0	0	0	0	0	0	0	0	0
0	0	0	0	0	0	0	0	0	0	0
0	0	0	0	0	0	0	0	0	0	0
0	0	0	0	0	0	0	0	0	0	0
0	0	0	0	0	0	0	0	0	0	0
0	0	0	0	0	0	0	0	0	0	0
0	0	0	0	0	0	0	0	0	0	0
0	0	0	0	0	0	0	0	0	0	0
0	0	0	0	0	0	0	0	0	0	0
0	0	0	0	0	0	0	0	0	0	0
0	0	0	0	0	0	0	0	0	0	0
0	0	0	0	0	0	0	0	0	0	0
0	0	0	0	0	0	0	0	0	0	0
0	0	0	0	0	0	0	0	0	0	0
0	0	0	0	0	0	0	0	0	0	0
0	0	0	0	0	0	0	0	0	0	0
0	0	0	0	0	0	0	0	0	0	0
0	0	0	0	0	0	0	0	0	0	0
0	0	0	0	0	0	0	0	0	0	0
0	0	0	0	0	0	0	0	0	0	0
0	0	0	0	0	0	0	0	0	0	0
0	0	0	0	0	0	0	0	0	0	0
0	0	0	0	0	0	0	0	0	0	0
0	0	0	0	0	0	0	0	0	0	0
0	0	0	0	0	0	0	0	0	0	0
0	0	0	0	0	0	0	0	0	0	0
0	0	0	0	0	0	0	0	0	0	0
0	0	0	0	0	0	0	0	0	0	0
0	0	0	0	0	0	0	0	0	0	0
0	0	0	0	0	0	0	0	0	0	0
0	0	0	0	0	0	0	0	0	0	0
0	0	0	0	0	0	0	0	0	0	0
0	0	0	0	0	0	0	0	0	0	0
0	0	0	0	0	0	0	0	0	0	0
0	0	0	0	0	0	0	0	0	0	0
0	0	0	0	0	0	0	0	0	0	0
0	0	0	0	0	0	0	0	0	0	0
0	0	0	0	0	0	0	0	0	0	0
0	0	0	0	0	0	0	0	0	0	0
0	0	0	0	0	0	0	0	0	0	0
0	0	0	0	0	0	0	0	0	0	0
0	0	0	0	0	0	0	0	0	0	0
0	0	0	0	0	0	0	0	0	0	0
0	0	0	0	0	0	0	0	0	0	0
0	0	0	0	0	0	0	0	0	0	0
0	0	0	0	0	0	0	0	0	0	0
0	0	0	0	0	0	0	0	0	0	0
0	0	0	0	0	0	0	0	0	0	0
0	0	0	0	0	0	0	0	0	0	0
0	0	0	0	0	0	0	0	0	0	0
0	0	0	0	0	0	0	0	0	0	0
0	0	0	0	0	0	0	0	0	0	0
0	0	0	0	0	0	0	0	0	0	0
0	0	0	0	0	0	0	0	0	0	0
0	0	0	0	0	0	0	0	0	0	0
0	0	0	0	0	0	0	0	0	0	0
0	0	0	0	0	0	0	0	0	0	0
0	0	0	0	0	0	0	0	0	0	0
0	0	0	0	0	0	0	0	0	0	0
0	0	0	0	0	0	0	0	0	0	0
0	0	0	0	0	0	0	0	0	0	0
0	0	0	0	0	0	0	0	0	0	0
0	0	0	0	0	0	0	0	0	0	0
0	0	0	0	0	0	0	0	0	0	0
0	0	0	0	0	0	0	0	0	0	0
0	0	0	0	0	0	0	0	0	0	0
0	0	0	0	0	0	0	0	0	0	0
0	0	0	0	0	0	0	0	0	0	0
0	0	0	0	0	0	0	0	0	0	0
0	0	0	0	0	0	0	0	0	0	0
0	0	0	0	0	0	0	0	0	0	0
0	0	0	0	0	0	0	0	0	0	0
0	0	0	0	0	0	0	0	0	0	0
0	0	0	0	0	0	0	0	0	0	0
0	0	0	0	0	0	0	0	0	0	0
0	0	0	0	0	0	0	0	0	0	0
0	0	0	0	0	0	0	0	0	0	0
0	0	0	0	0	0	0	0	0	0	0
0	0	0	0	0	0	0	0	0	0	0
0	0	0	0	0	0	0	0	0	0	0
0	0	0	0	0	0	0	0	0	0	0
0	0	0	0	0	0	0	0	0	0	0
0	0	0	0	0	0	0	0	0	0	0
0	0	0	0	0	0	0	0	0	0	0
0	0	0	0	0	0	0	0	0	0	0
0	0	0	0	0	0	0	0	0	0	0
0	0	0	0	0	0	0	0	0	0	0
0	0	0	0	0	0	0	0	0	0	0
0	0	0	0	0	0	0	0	0	0	0
0	0	0	0	0	0	0	0	0	0	0
0	0	0	0	0	0	0	0	0	0	0
0	0	0	0	0	0	0	0	0	0	0
0	0	0	0	0	0	0	0	0	0	0
0	0	0	0	0	0	0	0	0	0	0
0	0	0	0	0	0	0	0	0	0	0
0	0	0	0	0	0	0	0	0	0	0
0	0	0	0	0	0	0	0	0	0	0
0	0	0	0	0	0	0	0	0	0	0
0	0	0	0	0	0	0	0	0	0	0
0	0	0	0	0	0	0	0	0	0	0
0	0	0	0	0	0	0	0	0	0	0
0	0	0	0	0	0	0	0	0	0	0
0	0	0	0	0	0	0	0	0	0	0
0	0	0	0	0	0	0	0	0	0	0
0	0	0	0	0	0	0	0	0	0	0
0	0	0	0	0	0	0	0	0	0	0
0	0	0	0	0	0	0	0	0	0	0
0	0	0	0	0	0	0	0	0	0	0
0	0	0	0	0	0	0	0	0	0	0
0	0	0	0	0	0	0	0	0	0	0
0	0	0	0	0	0	0	0	0	0	0
0	0	0	0	0	0	0	0	0	0	0
0	0	0	0	0	0	0	0	0	0	0
0	0	0	0	0	0	0	0	0	0	0
0	0	0	0	0	0	0	0	0	0	0
0	0	0	0	0	0	0	0	0	0	0
0	0	0	0	0	0	0	0	0	0	0
0	0	0	0	0	0	0	0	0	0	0
0	0	0	0	0	0	0	0	0	0	0
0	0	0	0	0	0	0	0	0	0	0
0	0	0	0	0	0	0	0	0	0	0
0	0	0	0	0	0	0	0	0	0	0
0	0	0	0	0	0	0	0	0	0	0
0	0	0	0	0	0	0	0	0	0	0
0	0	0	0	0	0	0	0	0	0	0
0	0	0	0	0	0	0	0	0	0	0
0	0	0	0	0	0	0	0	0	0	0
0	0	0	0	0	0	0	0	0	0	0
0	0	0	0	0	0	0	0	0	0	0
0	0	0	0	0	0	0	0	0	0	0
0	0	0	0	0	0	0	0	0	0	0
0	0	0	0	0	0	0	0	0	0	0
0	0	0	0	0	0	0	0	0	0	0
0	0	0	0	0	0	0	0	0	0	0
0	0	0	0	0	0	0	0	0	0	0
0	0	0	0	0	0	0	0	0	0	0
0	0	0	0	0	0	0	0	0	0	0
0	0	0	0	0	0	0	0	0	0	0
0	0	0	0	0	0	0	0	0	0	0
0	0	0	0	0	0	0	0	0	0	0
0	0	0	0	0	0	0	0	0	0	0
0	0	0	0	0	0	0	0	0	0	0
0	0	0	0	0	0	0	0	0	0	0
0	0	0	0	0	0	0	0	0	0	0
0	0	0	0	0	0	0	0	0	0	0
0	0	0	0	0	0	0	0	0	0	0
0	0	0	0	0	0	0	0	0	0	0
0	0	0	0	0	0	0	0	0	0	0
0	0	0	0	0	0	0	0	0	0	0
0	0	0	0	0	0	0	0	0	0	0
0	0	0	0	0	0	0	0	0	0	0
0	0	0	0	0	0	0	0	0	0	0
0	0	0	0	0	0	0	0	0	0	0
0	0	0	0	0	0	0	0	0	0	0
0	0	0	0	0	0	0	0	0	0	0
0	0	0	0	0	0	0	0	0	0	0
0	0	0	0	0	0	0	0	0	0	0
0	0	0	0	0	0	0	0	0	0	0
0	0	0	0	0	0	0	0	0	0	0
0	0	0	0	0	0	0	0	0	0	0
0	0	0	0	0	0	0	0	0	0	0
0	0	0	0	0	0	0	0	0	0	0
0	0	0	0	0	0	0	0	0	0	0
0	0	0	0	0	0	0	0	0	0	0
0	0	0	0	0	0	0	0	0	0	0
0	0	0	0	0	0	0	0	0	0	0
0	0	0	0	0	0	0	0	0	0	0
0	0	0	0	0	0	0	0	0	0	0
0	0	0	0	0	0	0	0	0	0	0
0	0	0	0	0	0	0	0	0	0	0
0	0	0	0	0	0	0	0	0	0	0
0	0	0	0	0	0	0	0	0	0	0
0	0	0	0	0	0	0	0	0	0	0
0	0	0	0	0	0	0	0	0	0	0
0	0	0	0	0	0	0	0	0	0	0
0	0	0	0	0	0	0	0	0	0	0
0	0	0	0	0	0	0	0	0	0	0
0	0	0	0	0	0	0	0	0	0	0
0	0	0	0	0	0	0	0	0	0	0
0	0	0	0	0	0	0	0	0	0	0
0	0	0	0	0	0	0	0	0	0	0
0	0	0	0	0	0	0	0	0	0	0
0	0	0	0	0	0	0	0	0	0	0
0	0	0	0	0	0	0	0	0	0	0
0	0	0	0	0	0	0	0	0	0	0
0	0	0	0	0	0	0	0	0	0	0
0	0	0	0	0	0	0	0	0	0	0
0	0	0	0	0	0	0	0	0	0	0
0	0	0	0	0	0	0	0	0	0	0
0	0	0	0	0	0	0	0	0	0	0
0	0	0	0	0	0	0	0	0	0	0
0	0	0	0	0	0	0	0	0	0	0
0	0	0	0	0	0	0	0	0	0	0
0	0	0	0	0	0	0	0	0	0	0
0	0	0	0	0	0	0	0	0	0	0
0	0	0	0	0	0	0	0	0	0	0
0	0	0	0	0	0	0	0	0	0	0
0	0	0	0	0	0	0	0	0	0	0
0	0	0	0	0	0	0	0	0	0	0
0	0	0	0	0	0	0	0	0	0	0
0	0	0	0	0	0	0	0	0	0	0
0	0	0	0	0	0	0	0	0	0	0
0	0	0	0	0	0	0	0	0	0	0
0	0	0	0	0	0	0	0	0	0	0
0	0	0	0	0	0	0	0	0	0	0
0	0	0	0	0	0	0	0	0	0	0
0	0	0	0	0	0	0	0	0	0	0
0	0	0	0	0	0	0	0	0	0	0
0	0	0	0	0	0	0	0	0	0	0
0	0	0	0	0	0	0	0	0	0	0
0	0	0	0	0	0	0	0	0	0	0
0	0	0	0	0	0	0	0	0	0	0
0	0	0	0	0	0	0	0	0	0	0
0	0	0	0	0	0	0	0	0	0	0
0	0	0	0	0	0	0	0	0	0	0
0	0	0	0	0	0	0	0	0	0	0
0	0	0	0	0	0	0	0	0	0	0
0	0	0	0	0	0	0	0	0	0	0
0	0	0	0	0	0	0	0	0	0	0
0	0	0	0	0	0	0	0	0	0	0
0	0	0	0	0	0	0	0	0	0	0
0	0	0	0	0	0	0	0	0	0	0
0	0	0	0	0	0	0	0	0	0	0
0	0	0	0	0	0	0	0	0	0	0
0	0	0	0	0	0	0	0	0	0	0
0	0	0	0	0	0	0	0	0	0	0
0	0	0	0	0	0	0	0	0	0	0
0	0	0	0	0	0	0	0	0	0	0
0	0	0	0	0	0	0	0	0	0	0
0	0	0	0	0	0	0	0	0	0	0
0	0	0	0	0	0	0	0	0	0	0
0	0	0	0	0	0	0	0	0	0	0
0	0	0	0	0	0	0	0	0	0	0
0	0	0	0	0	0	0	0	0	0	0
0	0	0	0	0	0	0	0	0	0	0
0	0	0	0	0	0	0	0	0	0	0
0	0	0	0	0	0	0	0	0	0	0
[truncated: 21 more columns]

## Sheet: 2033
0	0	0	0	0	0	0	0	0	0	0	0	0	0	0	0	0	0	0	0	0	0	0	0	0	0	0	0	0	0	0	0	0	0	0	0	0	0	0	0	0	0	0	0	0	0	0	0	0	0
0	0	0	0	0	0	0	0	0	0	0	0	0	0	0	0	0	0	0	0	0	0	0	0	0	0	0	0	0	0	0	0	0	0	0	0	0	0	0	0	0	0	0	0	0	0	0	0	0	0
0	0	0	0	0	0	0	0	0	0	0	0	0	0	0	0	0	0	0	0	0	0	0	0	0	0	0	0	0	0	0	0	0	0	0	0	0	0	0	0	0	0	0	0	0	0	0	0	0	0
0	0	0	0	0	0	0	0	0	0	0	0	0	0	0	0	0	0	0	0	0	0	0	0	0	0	0	0	0	0	0	0	0	0	0	0	0	0	0	0	0	0	0	0	0	0	0	0	0	0
0	0	0	0	0	0	0	0	0	0	0	0	0	0	0	0	0	0	0	0	0	0	0	0	0	0	0	0	0	0	0	0	0	0	0	0	0	0	0	0	0	0	0	0	0	0	0	0	0	0
0	0	0	0	0	0	0	0	0	0	0	0	0	0	0	0	0	0	0	0	0	0	0	0	0	0	0	0	0	0	0	0	0	0	0	0	0	0	0	0	0	0	0	0	0	0	0	0	0	0
0	0	0	0	0	0	0	0	0	0	0	0	0	0	0	0	0	0	0	0	0	0	0	0	0	0	0	0	0	0	0	0	0	0	0	0	0	0	0	0	0	0	0	0	0	0	0	0	0	0
0	0	0	0	0	0	0	0	0	0	0	0	0	0	0	0	0	0	0	0	0	0	0	0	0	0	0	0	0	0	0	0	0	0	0	0	0	0	0	0	0	0	0	0	0	0	0	0	0	0
0	0	0	0	0	0	0	0	0	0	0	0	0	0	0	0	0	0	0	0	0	0	0	0	0	0	0	0	0	0	0	0	0	0	0	0	0	0	0	0	0	0	0	0	0	0	0	0	0	0
0	0	0	0	0	0	0	0	0	0	0	0	0	0	0	0	0	0	0	0	0	0	0	0	0	0	0	0	0	0	0	0	0	0	0	0	0	0	0	0	0	0	0	0	0	0	0	0	0	0
0	0	0	0	0	0	0	0	0	0	0	0	0	0	0	0	0	0	0	0	0	0	0	0	0	0	0	0	0	0	0	0	0	0	0	0	0	0	0	0	0	0	0	0	0	0	0	0	0	0
0	0	0	0	0	0	0	0	0	0	0	0	0	0	0	0	0	0	0	0	0	0	0	0	0	0	0	0	0	0	0	0	0	0	0	0	0	0	0	0	0	0	0	0	0	0	0	0	0	0
0	0	0	0	0	0	0	0	0	0	0	0	0	0	0	0	0	0	0	0	0	0	0	0	0	0	0	0	0	0	0	0	0	0	0	0	0	0	0	0	0	0	0	0	0	0	0	0	0	0
0	0	0	0	0	0	0	0	0	0	0	0	0	0	0	0	0	0	0	0	0	0	0	0	0	0	0	0	0	0	0	0	0	0	0	0	0	0	0	0	0	0	0	0	0	0	0	0	0	0
0	0	0	0	0	0	0	0	0	0	0	0	0	0	0	0	0	0	0	0	0	0	0	0	0	0	0	0	0	0	0	0	0	0	0	0	0	0	0	0	0	0	0	0	0	0	0	0	0	0
0	0	0	0	0	0	0	0	0	0	0	0	0	0	0	0	0	0	0	0	0	0	0	0	0	0	0	0	0	0	0	0	0	0	0	0	0	0	0	0	0	0	0	0	0	0	0	0	0	0
0	0	0	0	0	0	0	0	0	0	0	0	0	0	0	0	0	0	0	0	0	0	0	0	0	0	0	0	0	0	0	0	0	0	0	0	0	0	0	0	0	0	0	0	0	0	0	0	0	0
0	0	0	0	0	0	0	0	0	0	0	0	0	0	0	0	0	0	0	0	0	0	0	0	0	0	0	0	0	0	0	0	0	0	0	0	0	0	0	0	0	0	0	0	0	0	0	0	0	0
0	0	0	0	0	0	0	0	0	0	0	0	0	0	0	0	0	0	0	0	0	0	0	0	0	0	0	0	0	0	0	0	0	0	0	0	0	0	0	0	0	0	0	0	0	0	0	0	0	0
0	0	0	0	0	0	0	0	0	0	0	0	0	0	0	0	0	0	0	0	0	0	0	0	0	0	0	0	0	0	0	0	0	0	0	0	0	0	0	0	0	0	0	0	0	0	0	0	0	0
0	0	0	0	0	0	0	0	0	0	0	0	0	0	0	0	0	0	0	0	0	0	0	0	0	0	0	0	0	0	0	0	0	0	0	0	0	0	0	0	0	0	0	0	0	0	0	0	0	0
0	0	0	0	0	0	0	0	0	0	0	0	0	0	0	0	0	0	0	0	0	0	0	0	0	0	0	0	0	0	0	0	0	0	0	0	0	0	0	0	0	0	0	0	0	0	0	0	0	0
0	0	0	0	0	0	0	0	0	0	0	0	0	0	0	0	0	0	0	0	0	0	0	0	0	0	0	0	0	0	0	0	0	0	0	0	0	0	0	0	0	0	0	0	0	0	0	0	0	0
0	0	0	0	0	0	0	0	0	0	0	0	0	0	0	0	0	0	0	0	0	0	0	0	0	0	0	0	0	0	0	0	0	0	0	0	0	0	0	0	0	0	0	0	0	0	0	0	0	0
0	0	0	0	0	0	0	0	0	0	0	0	0	0	0	0	0	0	0	0	0	0	0	0	0	0	0	0	0	0	0	0	0	0	0	0	0	0	0	0	0	0	0	0	0	0	0	0	0	0
0	0	0	0	0	0	0	0	0	0	0	0	0	0	0	0	0	0	0	0	0	0	0	0	0	0	0	0	0	0	0	0	0	0	0	0	0	0	0	0	0	0	0	0	0	0	0	0	0	0
0	0	0	0	0	0	0	0	0	0	0	0	0	0	0	0	0	0	0	0	0	0	0	0	0	0	0	0	0	0	0	0	0	0	0	0	0	0	0	0	0	0	0	0	0	0	0	0	0	0
0	0	0	0	0	0	0	0	0	0	0	0	0	0	0	0	0	0	0	0	0	0	0	0	0	0	0	0	0	0	0	0	0	0	0	0	0	0	0	0	0	0	0	0	0	0	0	0	0	0
0	0	0	0	0	0	0	0	0	0	0	0	0	0	0	0	0	0	0	0	0	0	0	0	0	0	0	0	0	0	0	0	0	0	0	0	0	0	0	0	0	0	0	0	0	0	0	0	0	0
0	0	0	0	0	0	0	0	0	0	0	0	0	0	0	0	0	0	0	0	0	0	0	0	0	0	0	0	0	0	0	0	0	0	0	0	0	0	0	0	0	0	0	0	0	0	0	0	0	0
0	0	0	0	0	0	0	0	0	0	0	0	0	0	0	0	0	0	0	0	0	0	0	0	0	0	0	0	0	0	0	0	0	0	0	0	0	0	0	0	0	0	0	0	0	0	0	0	0	0
0	0	0	0	0	0	0	0	0	0	0	0	0	0	0	0	0	0	0	0	0	0	0	0	0	0	0	0	0	0	0	0	0	0	0	0	0	0	0	0	0	0	0	0	0	0	0	0	0	0
0	0	0	0	0	0	0	0	0	0	0	0	0	0	0	0	0	0	0	0	0	0	0	0	0	0	0	0	0	0	0	0	0	0	0	0	0	0	0	0	0	0	0	0	0	0	0	0	0	0
0	0	0	0	0	0	0	0	0	0	0	0	0	0	0	0	0	0	0	0	0	0	0	0	0	0	0	0	0	0	0	0	0	0	0	0	0	0	0	0	0	0	0	0	0	0	0	0	0	0
0	0	0	0	0	0	0	0	0	0	0	0	0	0	0	0	0	0	0	0	0	0	0	0	0	0	0	0	0	0	0	0	0	0	0	0	0	0	0	0	0	0	0	0	0	0	0	0	0	0
0	0	0	0	0	0	0	0	0	0	0	0	0	0	0	0	0	0	0	0	0	0	0	0	0	0	0	0	0	0	0	0	0	0	0	0	0	0	0	0	0	0	0	0	0	0	0	0	0	0
0	0	0	0	0	0	0	0	0	0	0	0	0	0	0	0	0	0	0	0	0	0	0	0	0	0	0	0	0	0	0	0	0	0	0	0	0	0	0	0	0	0	0	0	0	0	0	0	0	0
0	0	0	0	0	0	0	0	0	0	0	0	0	0	0	0	0	0	0	0	0	0	0	0	0	0	0	0	0	0	0	0	0	0	0	0	0	0	0	0	0	0	0	0	0	0	0	0	0	0
0	0	0	0	0	0	0	0	0	0	0	0	0	0	0	0	0	0	0	0	0	0	0	0	0	0	0	0	0	0	0	0	0	0	0	0	0	0	0	0	0	0	0	0	0	0	0	0	0	0
0	0	0	0	0	0	0	0	0	0	0	0	0	0	0	0	0	0	0	0	0	0	0	0	0	0	0	0	0	0	0	0	0	0	0	0	0	0	0	0	0	0	0	0	0	0	0	0	0	0
0	0	0	0	0	0	0	0	0	0	0	0	0	0	0	0	0	0	0	0	0	0	0	0	0	0	0	0	0	0	0	0	0	0	0	0	0	0	0	0	0	0	0	0	0	0	0	0	0	0
0	0	0	0	0	0	0	0	0	0	0	0	0	0	0	0	0	0	0	0	0	0	0	0	0	0	0	0	0	0	0	0	0	0	0	0	0	0	0	0	0	0	0	0	0	0	0	0	0	0
0	0	0	0	0	0	0	0	0	0	0	0	0	0	0	0	0	0	0	0	0	0	0	0	0	0	0	0	0	0	0	0	0	0	0	0	0	0	0	0	0	0	0	0	0	0	0	0	0	0
0	0	0	0	0	0	0	0	0	0	0	0	0	0	0	0	0	0	0	0	0	0	0	0	0	0	0	0	0	0	0	0	0	0	0	0	0	0	0	0	0	0	0	0	0	0	0	0	0	0
0	0	0	0	0	0	0	0	0	0	0	0	0	0	0	0	0	0	0	0	0	0	0	0	0	0	0	0	0	0	0	0	0	0	0	0	0	0	0	0	0	0	0	0	0	0	0	0	0	0
0	0	0	0	0	0	0	0	0	0	0	0	0	0	0	0	0	0	0	0	0	0	0	0	0	0	0	0	0	0	0	0	0	0	0	0	0	0	0	0	0	0	0	0	0	0	0	0	0	0
0	0	0	0	0	0	0	0	0	0	0	0	0	0	0	0	0	0	0	0	0	0	0	0	0	0	0	0	0	0	0	0	0	0	0	0	0	0	0	0	0	0	0	0	0	0	0	0	0	0
0	0	0	0	0	0	0	0	0	0	0	0	0	0	0	0	0	0	0	0	0	0	0	0	0	0	0	0	0	0	0	0	0	0	0	0	0	0	0	0	0	0	0	0	0	0	0	0	0	0
0	0	0	0	0	0	0	0	0	0	0	0	0	0	0	0	0	0	0	0	0	0	0	0	0	0	0	0	0	0	0	0	0	0	0	0	0	0	0	0	0	0	0	0	0	0	0	0	0	0
0	0	0	0	0	0	0	0	0	0	0	0	0	0	0	0	0	0	0	0	0	0	0	0	0	0	0	0	0	0	0	0	0	0	0	0	0	0	0	0	0	0	0	0	0	0	0	0	0	0
0	0	0	0	0	0	0	0	0	0	0	0	0	0	0	0	0	0	0	0	0	0	0	0	0	0	0	0	0	0	0	0	0	0	0	0	0	0	0	0	0	0	0	0	0	0	0	0	0	0
0	0	0	0	0	0	0	0	0	0	0	0	0	0	0	0	0	0	0	0	0	0	0	0	0	0	0	0	0	0	0	0	0	0	0	0	0	0	0	0	0	0	0	0	0	0	0	0	0	0
0	0	0	0	0	0	0	0	0	0	0	0	0	0	0	0	0	0	0	0	0	0	0	0	0	0	0	0	0	0	0	0	0	0	0	0	0	0	0	0	0	0	0	0	0	0	0	0	0	0
0	0	0	0	0	0	0	0	0	0	0	0	0	0	0	0	0	0	0	0	0	0	0	0	0	0	0	0	0	0	0	0	0	0	0	0	0	0	0	0	0	0	0	0	0	0	0	0	0	0
0	0	0	0	0	0	0	0	0	0	0	0	0	0	0	0	0	0	0	0	0	0	0	0	0	0	0	0	0	0	0	0	0	0	0	0	0	0	0	0	0	0	0	0	0	0	0	0	0	0
0	0	0	0	0	0	0	0	0	0	0	0	0	0	0	0	0	0	0	0	0	0	0	0	0	0	0	0	0	0	0	0	0	0	0	0	0	0	0	0	0	0	0	0	0	0	0	0	0	0
0	0	0	0	0	0	0	0	0	0	0	0	0	0	0	0	0	0	0	0	0	0	0	0	0	0	0	0	0	0	0	0	0	0	0	0	0	0	0	0	0	0	0	0	0	0	0	0	0	0
0	0	0	0	0	0	0	0	0	0	0	0	0	0	0	0	0	0	0	0	0	0	0	0	0	0	0	0	0	0	0	0	0	0	0	0	0	0	0	0	0	0	0	0	0	0	0	0	0	0
0	0	0	0	0	0	0	0	0	0	0	0	0	0	0	0	0	0	0	0	0	0	0	0	0	0	0	0	0	0	0	0	0	0	0	0	0	0	0	0	0	0	0	0	0	0	0	0	0	0
0	0	0	0	0	0	0	0	0	0	0	0	0	0	0	0	0	0	0	0	0	0	0	0	0	0	0	0	0	0	0	0	0	0	0	0	0	0	0	0	0	0	0	0	0	0	0	0	0	0
0	0	0	0	0	0	0	0	0	0	0	0	0	0	0	0	0	0	0	0	0	0	0	0	0	0	0	0	0	0	0	0	0	0	0	0	0	0	0	0	0	0	0	0	0	0	0	0	0	0
0	0	0	0	0	0	0	0	0	0	0	0	0	0	0	0	0	0	0	0	0	0	0	0	0	0	0	0	0	0	0	0	0	0	0	0	0	0	0	0	0	0	0	0	0	0	0	0	0	0
0	0	0	0	0	0	0	0	0	0	0	0	0	0	0	0	0	0	0	0	0	0	0	0	0	0	0	0	0	0	0	0	0	0	0	0	0	0	0	0	0	0	0	0	0	0	0	0	0	0
0	0	0	0	0	0	0	0	0	0	0	0	0	0	0	0	0	0	0	0	0	0	0	0	0	0	0	0	0	0	0	0	0	0	0	0	0	0	0	0	0	0	0	0	0	0	0	0	0	0
0	0	0	0	0	0	0	0	0	0	0	0	0	0	0	0	0	0	0	0	0	0	0	0	0	0	0	0	0	0	0	0	0	0	0	0	0	0	0	0	0	0	0	0	0	0	0	0	0	0
0	0	0	0	0	0	0	0	0	0	0	0	0	0	0	0	0	0	0	0	0	0	0	0	0	0	0	0	0	0	0	0	0	0	0	0	0	0	0	0	0	0	0	0	0	0	0	0	0	0
0	0	0	0	0	0	0	0	0	0	0	0	0	0	0	0	0	0	0	0	0	0	0	0	0	0	0	0	0	0	0	0	0	0	0	0	0	0	0	0	0	0	0	0	0	0	0	0	0	0
0	0	0	0	0	0	0	0	0	0	0	0	0	0	0	0	0	0	0	0	0	0	0	0	0	0	0	0	0	0	0	0	0	0	0	0	0	0	0	0	0	0	0	0	0	0	0	0	0	0
0	0	0	0	0	0	0	0	0	0	0	0	0	0	0	0	0	0	0	0	0	0	0	0	0	0	0	0	0	0	0	0	0	0	0	0	0	0	0	0	0	0	0	0	0	0	0	0	0	0
0	0	0	0	0	0	0	0	0	0	0	0	0	0	0	0	0	0	0	0	0	0	0	0	0	0	0	0	0	0	0	0	0	0	0	0	0	0	0	0	0	0	0	0	0	0	0	0	0	5.52306
0	0	0	0	0	0	0	0	0	0	0	0	0	0	0	0	0	0	0	0	0	0	0	0	0	0	0	0	0	0	0	0	0	0	0	0	0	0	0	0	0	0	0	0	0	0	0	5.5843	5.51727	5.45265
0	0	0	0	0	0	0	0	0	0	0	0	0	0	0	0	0	0	0	0	0	0	0	0	0	0	0	0	0	0	0	0	0	0	0	0	0	0	0	0	0	0	0	0	0	0	5.58071	5.51259	5.44685	5.38349
0	0	0	0	0	0	0	0	0	0	0	0	0	0	0	0	0	0	0	0	0	0	0	0	0	0	0	0	0	0	0	0	0	0	0	0	0	0	0	0	0	0	0	0	0	5.5781	5.50895	5.44215	5.37769	5.31557
0	0	0	0	0	0	0	0	0	0	0	0	0	0	0	0	0	0	0	0	0	0	0	0	0	0	0	0	0	0	0	0	0	0	0	0	0	0	0	0	0	0	0	0	5.57638	5.50626	5.43847	5.37298	5.3098	5.24892
0	0	0	0	0	0	0	0	0	0	0	0	0	0	0	0	0	0	0	0	0	0	0	0	0	0	0	0	0	0	0	0	0	0	0	0	0	0	0	0	0	0	0	5.57551	5.50447	5.43573	5.36928	5.30511	5.2432	5.18356
0	0	0	0	0	0	0	0	0	0	0	0	0	0	0	0	0	0	0	0	0	0	0	0	0	0	0	0	0	0	0	0	0	0	0	0	0	0	0	0	0	0	5.57543	5.50351	5.43388	5.36651	5.3014	5.23853	5.1779	5.11948
0	0	0	0	0	0	0	0	0	0	0	0	0	0	0	0	0	0	0	0	0	0	0	0	0	0	0	0	0	0	0	0	0	0	0	0	0	0	0	0	0	5.57611	5.50335	5.43286	5.36463	5.29863	5.23485	5.17328	5.1139	5.05672
0	0	0	0	0	0	0	0	0	0	0	0	0	0	0	0	0	0	0	0	0	0	0	0	0	0	0	0	0	0	0	0	0	0	0	0	0	0	0	0	5.57749	5.50394	5.43264	5.36358	5.29673	5.23209	5.16964	5.10936	5.05124	4.99528
0	0	0	0	0	0	0	0	0	0	0	0	0	0	0	0	0	0	0	0	0	0	0	0	0	0	0	0	0	0	0	0	0	0	0	0	0	0	0	5.57957	5.50524	5.43317	5.36332	5.29567	5.23021	5.16692	5.10578	5.04679	4.98992	4.93517
0	0	0	0	0	0	0	0	0	0	0	0	0	0	0	0	0	0	0	0	0	0	0	0	0	0	0	0	0	0	0	0	0	0	0	0	0	0	5.5823	5.50724	5.43442	5.36381	5.2954	5.22916	5.16507	5.10313	5.0433	4.98558	4.92996	4.91185
0	0	0	0	0	0	0	0	0	0	0	0	0	0	0	0	0	0	0	0	0	0	0	0	0	0	0	0	0	0	0	0	0	0	0	0	0	5.58568	5.5099	5.43636	5.36503	5.29588	5.2289	5.16406	5.10134	5.04073	4.9822	4.92576	4.90855	4.90356
0	0	0	0	0	0	0	0	0	0	0	0	0	0	0	0	0	0	0	0	0	0	0	0	0	0	0	0	0	0	0	0	0	0	0	0	0	5.51321	5.43898	5.36695	5.29709	5.2294	5.16383	5.10038	5.03902	4.97974	4.92251	4.90572	4.90065	4.89585
0	0	0	0	0	0	0	0	0	0	0	0	0	0	0	0	0	0	0	0	0	0	0	0	0	0	0	0	0	0	0	0	0	0	0	0	5.51715	5.44225	5.36955	5.29901	5.23063	5.16438	5.10022	5.03815	4.97814	4.92017	4.90337	4.89822	4.89334	4.88872
0	0	0	0	0	0	0	0	0	0	0	0	0	0	0	0	0	0	0	0	0	0	0	0	0	0	0	0	0	0	0	0	0	0	0	5.52171	5.44616	5.37281	5.30162	5.23258	5.16566	5.10083	5.03808	4.97738	4.91871	4.90149	4.89628	4.89133	4.88663	4.88218
0	0	0	0	0	0	0	0	0	0	0	0	0	0	0	0	0	0	0	0	0	0	0	0	0	0	0	0	0	0	0	0	0	0	5.52689	5.45071	5.37672	5.30491	5.23523	5.16767	5.1022	5.03879	4.97742	4.91808	4.90008	4.89482	4.88981	4.88504	4.88052	4.87622
0	0	0	0	0	0	0	0	0	0	0	0	0	0	0	0	0	0	0	0	0	0	0	0	0	0	0	0	0	0	0	0	0	5.53267	5.45588	5.38128	5.30885	5.23856	5.17038	5.10429	5.04025	4.97825	4.91827	4.89914	4.89384	4.88878	4.88395	4.87936	4.87499	4.87085
0	0	0	0	0	0	0	0	0	0	0	0	0	0	0	0	0	0	0	0	0	0	0	0	0	0	0	0	0	0	0	0	5.53906	5.46167	5.38648	5.31345	5.24257	5.17379	5.10709	5.04245	4.97984	4.91924	4.89869	4.89334	4.88823	4.88336	4.87871	4.87428	4.87006	4.86606
0	0	0	0	0	0	0	0	0	0	0	0	0	0	0	0	0	0	0	0	0	0	0	0	0	0	0	0	0	0	0	5.54606	5.46809	5.39231	5.31871	5.24724	5.17788	5.11061	5.04538	4.98219	4.92099	4.89871	4.89333	4.88818	4.88326	4.87856	4.87408	4.8698	4.86572	4.86184
0	0	0	0	0	0	0	0	0	0	0	0	0	0	0	0	0	0	0	0	0	0	0	0	0	0	0	0	0	0	5.55367	5.47513	5.39878	5.32461	5.25258	5.18266	5.11482	5.04903	4.98527	4.9235	4.89923	4.89381	4.88863	4.88367	4.87892	4.87439	4.87006	4.86592	4.86198	4.85822
0	0	0	0	0	0	0	0	0	0	0	0	0	0	0	0	0	0	0	0	0	0	0	0	0	0	0	0	0	5.5619	5.48279	5.40589	5.33117	5.25859	5.18812	5.11973	5.05339	4.98908	4.92676	4.90024	4.8948	4.88958	4.88458	4.8798	4.87522	4.87084	4.86665	4.86265	4.85882	4.85517
0	0	0	0	0	0	0	0	0	0	0	0	0	0	0	0	0	0	0	0	0	0	0	0	0	0	0	0	5.57076	5.4911	5.41365	5.33839	5.26527	5.19426	5.12534	5.05847	4.99362	4.93077	4.90176	4.89629	4.89105	4.88602	4.8812	4.87658	4.87215	4.86791	4.86386	4.85997	4.85625	4.8527
0	0	0	0	0	0	0	0	0	0	0	0	0	0	0	0	0	0	0	0	0	0	0	0	0	0	0	5.58025	5.50005	5.42207	5.34627	5.27262	5.20109	5.13164	5.06425	4.99889	4.93552	4.90381	4.89831	4.89304	4.88798	4.88313	4.87847	4.874	4.86972	4.86561	4.86167	4.85789	4.85428	4.85081
0	0	0	0	0	0	0	0	0	0	0	0	0	0	0	0	0	0	0	0	0	0	0	0	0	0	0	5.50966	5.43114	5.35482	5.28065	5.20861	5.13865	5.07076	5.00489	4.94101	4.90638	4.90086	4.89557	4.89048	4.88559	4.8809	4.8764	4.87207	4.86791	4.86392	4.86009	4.85642	4.85289	4.8495
0	0	0	0	0	0	0	0	0	0	0	0	0	0	0	0	0	0	0	0	0	0	0	0	0	0	5.51994	5.4409	5.36406	5.28938	5.21683	5.14638	5.07798	5.01162	4.94725	4.90951	4.90397	4.89864	4.89353	4.88861	4.88388	4.87934	4.87498	4.87078	4.86674	4.86286	4.85913	4.85554	4.85209	4.84877
0	0	0	0	0	0	0	0	0	0	0	0	0	0	0	0	0	0	0	0	0	0	0	0	0	5.53091	5.45135	5.374	5.29882	5.22577	5.15482	5.08594	5.01909	4.95424	4.91319	4.90763	4.90228	4.89714	4.89219	4.88743	4.88286	4.87845	4.87421	4.87013	4.8662	4.86241	4.85877	4.85526	4.85188	4.84862
0	0	0	0	0	0	0	0	0	0	0	0	0	0	0	0	0	0	0	0	0	0	0	0	5.54259	5.46252	5.38466	5.30898	5.23544	5.16401	5.09464	5.02732	4.962	4.91746	4.91187	4.9065	4.90132	4.89635	4.89156	4.88695	4.8825	4.87822	4.8741	4.87012	4.86629	4.86259	4.85902	4.85558	4.85225	4.84905
0	0	0	0	0	0	0	0	0	0	0	0	0	0	0	0	0	0	0	0	0	0	0	5.55499	5.47441	5.39605	5.31988	5.24585	5.17394	5.1041	5.03631	4.97052	4.92232	4.91671	4.91131	4.90611	4.9011	4.89628	4.89163	4.88715	4.88283	4.87866	4.87464	4.87076	4.86701	4.86338	4.85988	4.85649	4.85322	4.85005
0	0	0	0	0	0	0	0	0	0	0	0	0	0	0	0	0	0	0	0	0	0	5.56815	5.48706	5.4082	5.33153	5.25703	5.18464	5.11434	5.04608	4.97984	4.9278	4.92215	4.91672	4.9115	4.90646	4.9016	4.89692	4.8924	4.88804	4.88383	4.87976	4.87583	4.87203	4.86835	4.86479	4.86135	4.85801	4.85477	4.85164
0	0	0	0	0	0	0	0	0	0	0	0	0	0	0	0	0	0	0	0	0	5.58208	5.50048	5.42112	5.34397	5.26899	5.19613	5.12536	5.05665	4.98996	4.9339	4.92823	4.92277	4.91751	4.91244	4.90755	4.90283	4.89827	4.89387	4.88962	4.88551	4.88153	4.87767	4.87394	4.87033	4.86682	4.86342	4.86012	4.85691	4.8538
0	0	0	0	0	0	0	0	0	0	0	0	0	0	0	0	0	0	0	0	0	5.51471	5.43485	5.35721	5.28175	5.20842	5.13719	5.06803	5.00089	4.94067	4.93496	4.92947	4.92418	4.91907	4.91414	4.90938	4.90479	4.90034	4.89604	4.89188	4.88785	4.88395	4.88017	4.87649	4.87293	4.86947	4.8661	4.86283	4.85964	4.85654
0	0	0	0	0	0	0	0	0	0	0	0	0	0	0	0	0	0	0	0	5.52976	5.44941	5.37128	5.29534	5.22155	5.14986	5.08025	5.01267	4.9481	4.94236	4.93684	4.9315	4.92636	4.92139	4.91659	4.91195	4.90746	4.90312	4.89891	4.89483	4.89088	4.88704	4.88331	4.87968	4.87616	4.87273	4.86939	4.86613	4.86295	4.85986
0	0	0	0	0	0	0	0	0	0	0	0	0	0	0	0	0	0	0	5.54567	5.46482	5.38621	5.30979	5.23553	5.16339	5.09333	5.02531	4.9593	4.95046	4.94489	4.93952	4.93433	4.92932	4.92448	4.91979	4.91526	4.91087	4.90661	4.90248	4.89847	4.89457	4.89078	4.8871	4.88351	4.88001	4.87661	4.87328	4.87003	4.86686	4.86375
0	0	0	0	0	0	0	0	0	0	0	0	0	0	0	0	0	0	5.56247	5.48112	5.40202	5.32513	5.2504	5.17781	5.1073	5.03884	4.9724	4.95927	4.95366	4.94824	4.94301	4.93795	4.93306	4.92833	4.92374	4.9193	4.91499	4.9108	4.90674	4.90278	4.89894	4.89519	4.89154	4.88798	4.8845	4.8811	4.87778	4.87453	4.87134	4.86822
0	0	0	0	0	0	0	0	0	0	0	0	0	0	0	0	0	5.5802	5.49834	5.41875	5.34138	5.26619	5.19313	5.12218	5.05328	4.98641	4.96882	4.96316	4.95769	4.95241	4.9473	4.94236	4.93758	4.93294	4.92844	4.92407	4.91983	4.91571	4.91169	4.90778	4.90397	4.90026	4.89663	4.89308	4.88961	4.88621	4.88288	4.87962	4.87642	4.87327
0	0	0	0	0	0	0	0	0	0	0	0	0	0	0	0	0	5.51651	5.43643	5.35857	5.28291	5.2094	5.138	5.06866	5.00136	4.97913	4.97342	4.9679	4.96256	4.9574	4.9524	4.94756	4.94287	4.93831	4.93388	4.92958	4.9254	4.92132	4.91734	4.91347	4.90968	4.90598	4.90236	4.89881	4.89534	4.89194	4.88859	4.88531	4.88208	4.8789
0	0	0	0	0	0	0	0	0	0	0	0	0	0	0	0	5.53568	5.45509	5.37675	5.30062	5.22665	5.15479	5.08502	5.01729	4.99023	4.98446	4.97888	4.97348	4.96826	4.96321	4.9583	4.95355	4.94893	4.94444	4.94007	4.93582	4.93168	4.92763	4.92369	4.91983	4.91605	4.91236	4.90874	4.90519	4.9017	4.89828	4.89491	4.89159	4.88833	4.88511
0	0	0	0	0	0	0	0	0	0	0	0	0	0	0	5.55587	5.47478	5.39595	5.31934	5.2449	5.1726	5.10238	5.03422	5.00214	4.99631	4.99066	4.9852	4.97992	4.9748	4.96983	4.96501	4.96032	4.95576	4.95133	4.947	4.94279	4.93867	4.93465	4.93072	4.92687	4.9231	4.9194	4.91577	4.9122	4.90869	4.90523	4.90183	4.89847	4.89516	4.89189
0	0	0	0	0	0	0	0	0	0	0	0	0	0	5.57713	5.49553	5.41621	5.33911	5.2642	5.19144	5.12078	5.05219	5.0149	5.00899	5.00328	4.99775	4.99239	4.9872	4.98216	4.97726	4.9725	4.96787	4.96336	4.95897	4.95468	4.95048	4.94639	4.94237	4.93845	4.93459	4.93081	4.92709	4.92344	4.91984	4.9163	4.91281	4.90936	4.90595	4.90259	4.89926
0	0	0	0	0	0	0	0	0	0	0	0	0	0	5.51739	5.43756	5.35997	5.28459	5.21137	5.14026	5.07122	5.02852	5.02254	5.01675	5.01114	5.0057	5.00043	4.99532	4.99034	4.98551	4.9808	4.97621	4.97173	4.96736	4.96309	4.95891	4.95481	4.9508	4.94686	4.94299	4.93919	4.93545	4.93176	4.92812	4.92454	4.92099	4.91749	4.91403	4.9106	4.9072
0	0	0	0	0	0	0	0	0	0	0	0	0	5.54039	5.46005	5.38197	5.3061	5.23241	5.16085	5.09137	5.04305	5.03697	5.0311	5.02541	5.01989	5.01453	5.00933	5.00428	4.99935	4.99456	4.98989	4.98532	4.98087	4.97651	4.97224	4.96806	4.96395	4.95993	4.95597	4.95207	4.94823	4.94445	4.94072	4.93704	4.9334	4.9298	4.92623	4.9227	4.9192	4.91572
0	0	0	0	0	0	0	0	0	0	0	0	5.56458	5.48372	5.40514	5.32878	5.25462	5.18259	5.11266	5.0585	5.05233	5.04636	5.04058	5.03497	5.02952	5.02423	5.01908	5.01407	5.00918	5.00442	4.99977	4.99522	4.99076	4.9864	4.98213	4.97793	4.97381	4.96975	4.96576	4.96183	4.95795	4.95412	4.95033	4.94659	4.94288	4.93922	4.93558	4.93197	4.92839	4.92483
0	0	0	0	0	0	0	0	0	0	0	0	5.50862	5.42952	5.35267	5.27802	5.20553	5.13515	5.07491	5.06864	5.06257	5.05668	5.05097	5.04543	5.04004	5.03479	5.02968	5.0247	5.01983	5.01508	5.01043	5.00588	5.00142	4.99705	4.99275	4.98853	4.98437	4.98028	4.97624	4.97226	4.96832	4.96443	4.96059	4.95677	4.953	4.94925	4.94553	4.94184	4.93817	4.93451
0	0	0	0	0	0	0	0	0	0	0	5.5348	5.45518	5.37782	5.30268	5.22971	5.15887	5.0923	5.08592	5.07974	5.07375	5.06793	5.06228	5.05678	5.05143	5.04621	5.04113	5.03616	5.0313	5.02655	5.02189	5.01733	5.01285	5.00844	5.00411	4.99985	4.99565	4.9915	4.98741	4.98337	4.97937	4.97541	4.97148	4.9676	4.96374	4.9599	4.95609	4.9523	4.94853	4.94478
0	0	0	0	0	0	0	0	0	0	5.56231	5.48216	5.40428	5.32863	5.25518	5.18386	5.11464	5.10422	5.09792	5.09181	5.08588	5.08011	5.0745	5.06903	5.0637	5.0585	5.05342	5.04845	5.04358	5.03881	5.03413	5.02954	5.02502	5.02058	5.0162	5.01189	5.00763	5.00343	4.99927	4.99515	4.99108	4.98704	4.98303	4.97905	4.9751	4.97117	4.96726	4.96337	4.95949	4.95563
0	0	0	0	0	0	0	0	0	0	5.5105	5.43209	5.35593	5.28198	5.21018	5.14049	5.12357	5.11714	5.1109	5.10484	5.09894	5.09321	5.08762	5.08216	5.07684	5.07164	5.06655	5.06156	5.05667	5.05187	5.04716	5.04253	5.03796	5.03347	5.02903	5.02465	5.02033	5.01605	5.01181	5.00761	5.00345	4.99932	4.99522	4.99114	4.98709	4.98306	4.97904	4.97504	4.97105	4.96706
0	0	0	0	0	0	0	0	0	5.54027	5.46131	5.38463	5.31017	5.23788	5.16771	5.14399	5.13742	5.13104	5.12485	5.11882	5.11294	5.10722	5.10164	5.09618	5.09085	5.08563	5.08052	5.0755	5.07057	5.06573	5.06097	5.05628	5.05166	5.04709	5.04259	5.03813	5.03373	5.02936	5.02504	5.02075	5.01649	5.01226	5.00805	5.00387	4.99971	4.99556	4.99143	4.9873	4.98319	4.97908
0	0	0	0	0	0	0	0	5.57151	5.492	5.41478	5.33979	5.267	5.19635	5.16553	5.15881	5.15228	5.14593	5.13976	5.13374	5.12788	5.12215	5.11656	5.11109	5.10573	5.10048	5.09532	5.09026	5.08528	5.08039	5.07556	5.0708	5.06611	5.06147	5.05688	5.05234	5.04784	5.04338	5.03895	5.03456	5.03019	5.02585	5.02154	5.01724	5.01295	5.00868	5.00442	5.00017	4.99593	4.99169
0	0	0	0	0	0	0	0	5.52421	5.44644	5.37091	5.2976	5.22645	5.18821	5.18133	5.17464	5.16814	5.1618	5.15563	5.14962	5.14374	5.13799	5.13237	5.12687	5.12147	5.11617	5.11096	5.10584	5.1008	5.09583	5.09093	5.08609	5.08131	5.07658	5.0719	5.06726	5.06265	5.05809	5.05355	5.04905	5.04456	5.0401	5.03566	5.03124	5.02682	5.02242	5.01803	5.01364	5.00926	5.00488
0	0	0	0	0	0	0	5.55801	5.47966	5.40359	5.32974	5.25807	5.21208	5.20502	5.19816	5.19149	5.18499	5.17865	5.17247	5.16643	5.16052	5.15474	5.14908	5.14353	5.13807	5.13271	5.12743	5.12224	5.11712	5.11207	5.10708	5.10214	5.09726	5.09243	5.08764	5.08289	5.07818	5.07349	5.06884	5.06421	5.0596	5.05501	5.05044	5.04588	5.04133	5.03678	5.03225	5.02772	5.02319	5.01866
0	0	0	0	0	0	0	5.51451	5.43787	5.36347	5.29127	5.23718	5.22993	5.22288	5.21602	5.20934	5.20283	5.19647	5.19026	5.18418	5.17823	5.1724	5.16668	5.16106	5.15553	5.15009	5.14474	5.13945	5.13424	5.12909	5.124	5.11896	5.11397	5.10902	5.10412	5.09925	5.09441	5.0896	5.08481	5.08005	5.0753	5.07057	5.06586	5.06115	5.05646	5.05177	5.04708	5.0424	5.03771	5.03303
0	0	0	0	0	0	5.55104	5.47382	5.39886	5.32611	5.26353	5.25607	5.24883	5.24177	5.2349	5.2282	5.22165	5.21525	5.20899	5.20286	5.19685	5.19095	5.18516	5.17946	5.17384	5.16832	5.16286	5.15748	5.15216	5.1469	5.1417	5.13654	5.13143	5.12636	5.12132	5.11632	5.11134	5.10639	5.10147	5.09656	5.09167	5.08679	5.08193	5.07707	5.07222	5.06737	5.06253	5.05768	5.05284	5.04799
0	0	0	0	0	0	5.51151	5.43596	5.36265	5.29153	5.28351	5.27605	5.26879	5.26171	5.2548	5.24805	5.24146	5.235	5.22868	5.22248	5.21639	5.2104	5.20452	5.19872	5.19301	5.18738	5.18182	5.17632	5.17088	5.1655	5.16017	5.15488	5.14963	5.14443	5.13925	5.1341	5.12898	5.12389	5.11881	5.11375	5.1087	5.10367	5.09864	5.09362	5.08861	5.0836	5.07859	5.07358	5.06856	5.06354
0	0	0	0	0	5.551	5.47485	5.40096	5.32927	5.31227	5.30458	5.29709	5.28979	5.28267	5.27571	5.2689	5.26224	5.25571	5.2493	5.24301	5.23683	5.23075	5.22476	5.21885	5.21303	5.20728	5.20159	5.19597	5.1904	5.18488	5.17941	5.17398	5.16859	5.16323	5.15791	5.15261	5.14733	5.14208	5.13684	5.13161	5.1264	5.1212	5.11601	5.11082	5.10563	5.10045	5.09526	5.09008	5.08489	5.07969
0	0	0	0	0	5.51559	5.44109	5.36882	5.34239	5.33446	5.32673	5.3192	5.31184	5.30465	5.29762	5.29074	5.28399	5.27737	5.27087	5.26447	5.25818	5.25198	5.24588	5.23985	5.23389	5.22801	5.22219	5.21642	5.21071	5.20504	5.19942	5.19384	5.18829	5.18278	5.17729	5.17183	5.16638	5.16096	5.15555	5.15016	5.14477	5.13939	5.13402	5.12866	5.12329	5.11793	5.11256	5.10719	5.10182	5.09643
0	0	0	0	5.55825	5.48313	5.41025	5.37392	5.36573	5.35775	5.34996	5.34236	5.33493	5.32766	5.32054	5.31356	5.30671	5.29998	5.29336	5.28685	5.28043	5.27411	5.26786	5.2617	5.2556	5.24957	5.2436	5.23768	5.23181	5.22599	5.2202	5.21446	5.20874	5.20306	5.1974	5.19176	5.18614	5.18054	5.17495	5.16937	5.16381	5.15825	5.15269	5.14714	5.14158	5.13603	5.13047	5.12491	5.11935	5.11378
0	0	0	0	5.52713	5.45363	5.4069	5.39843	5.39018	5.38212	5.37426	5.36657	5.35905	5.35168	5.34445	5.33736	5.33039	5.32353	5.31679	5.31014	5.30358	5.29711	5.29072	5.28441	5.27815	5.27196	5.26583	5.25975	5.25371	5.24771	5.24176	5.23583	5.22994	5.22407	5.21823	5.21241	5.2066	5.20081	5.19504	5.18927	5.18351	5.17776	5.17201	5.16626	5.16051	5.15476	5.14901	5.14325	5.13749	5.13172
0	0	0	5.57318	5.49903	5.44137	5.4326	5.42406	5.41573	5.40758	5.39962	5.39183	5.38419	5.3767	5.36935	5.36213	5.35502	5.34803	5.34114	5.33434	5.32763	5.321	5.31445	5.30797	5.30155	5.29518	5.28887	5.28261	5.27639	5.27022	5.26407	5.25796	5.25188	5.24582	5.23979	5.23377	5.22777	5.22179	5.21581	5.20984	5.20389	5.19793	5.19198	5.18603	5.18008	5.17412	5.16817	5.16221	5.15624	5.15026
0	0	0	5.54653	5.47737	5.4683	5.45945	5.45081	5.44237	5.43412	5.42604	5.41812	5.41036	5.40273	5.39524	5.38787	5.38061	5.37346	5.36641	5.35945	5.35257	5.34577	5.33904	5.33238	5.32578	5.31923	5.31273	5.30628	5.29987	5.2935	5.28716	5.28085	5.27457	5.26831	5.26207	5.25585	5.24965	5.24345	5.23727	5.2311	5.22493	5.21877	5.21261	5.20644	5.20028	5.19412	5.18795	5.18178	5.1756	5.16941
0	0	0	5.52296	5.50555	5.49637	5.48742	5.47866	5.4701	5.46172	5.45351	5.44545	5.43753	5.42976	5.42211	5.41457	5.40715	5.39983	5.3926	5.38546	5.3784	5.37141	5.36449	5.35764	5.35084	5.3441	5.3374	5.33075	5.32413	5.31756	5.31101	5.30449	5.298	5.29153	5.28508	5.27865	5.27223	5.26582	5.25942	5.25303	5.24665	5.24027	5.23389	5.22751	5.22113	5.21474	5.20836	5.20197	5.19557	5.18916
0	0	5.57417	5.5444	5.53489	5.52559	5.51651	5.50762	5.49892	5.49039	5.48202	5.4738	5.46572	5.45777	5.44995	5.44224	5.43463	5.42712	5.4197	5.41237	5.40511	5.39793	5.39081	5.38375	5.37674	5.36979	5.36288	5.35601	5.34919	5.34239	5.33563	5.32889	5.32218	5.31549	5.30882	5.30216	5.29552	5.28888	5.28226	5.27565	5.26904	5.26243	5.25583	5.24922	5.24262	5.23601	5.22939	5.22278	5.21616	5.20952
0	0	5.58492	5.57503	5.56538	5.55594	5.54671	5.53767	5.5288	5.52011	5.51156	5.50317	5.49491	5.48678	5.47876	5.47085	5.46305	5.45534	5.44772	5.44018	5.43271	5.42531	5.41797	5.4107	5.40347	5.3963	5.38917	5.38208	5.37502	5.368	5.36101	5.35404	5.3471	5.34018	5.33328	5.32639	5.31951	5.31265	5.30579	5.29894	5.2921	5.28526	5.27842	5.27158	5.26475	5.25791	5.25106	5.24421	5.23736	5.2305
0	0	0	0	0	5.58741	5.57801	5.5688	5.55976	5.55087	5.54214	5.53356	5.5251	5.51676	5.50854	5.50042	5.49241	5.48448	5.47664	5.46888	5.46118	5.45356	5.446	5.43849	5.43103	5.42363	5.41626	5.40894	5.40164	5.39439	5.38716	5.37995	5.37277	5.36561	5.35846	5.35133	5.34422	5.33711	5.33001	5.32292	5.31584	5.30876	5.30168	5.2946	5.28752	5.28044	5.27336	5.26627	5.25918	5.25208
0	0	0	0	0	0	0	0	0	5.58269	5.57375	5.56495	5.55628	5.54772	5.53928	5.53094	5.5227	5.51454	5.50647	5.49847	5.49054	5.48268	5.47487	5.46712	5.45942	5.45177	5.44416	5.43659	5.42905	5.42154	5.41406	5.40661	5.39918	5.39177	5.38437	5.37699	5.36963	5.36227	5.35493	5.34759	5.34025	5.33293	5.3256	5.31827	5.31095	5.30362	5.29629	5.28896	5.28163	5.27429
0	0	0	0	0	0	0	0	0	0	0	0	0	5.57966	5.57098	5.5624	5.55391	5.54551	5.53719	5.52895	5.52077	5.51265	5.5046	5.49659	5.48864	5.48073	5.47287	5.46504	5.45724	5.44948	5.44174	5.43403	5.42634	5.41867	5.41101	5.40338	5.39575	5.38814	5.38053	5.37294	5.36535	5.35776	5.35018	5.3426	5.33502	5.32744	5.31986	5.31228	5.3047	5.29711
0	0	0	0	0	0	0	0	0	0	0	0	0	0	0	0	5.58605	5.57739	5.56881	5.56031	5.55187	5.54349	5.53517	5.5269	5.51868	5.51051	5.50237	5.49428	5.48621	5.47818	5.47017	5.46219	5.45424	5.4463	5.43838	5.43047	5.42258	5.4147	5.40684	5.39898	5.39112	5.38327	5.37543	5.36759	5.35975	5.35191	5.34407	5.33623	5.32839	5.32055
0	0	0	0	0	0	0	0	0	0	0	0	0	0	0	0	0	0	0	0	5.58384	5.57519	5.56659	5.55804	5.54955	5.5411	5.53268	5.52431	5.51597	5.50766	5.49937	5.49112	5.48288	5.47467	5.46647	5.45829	5.45013	5.44198	5.43383	5.4257	5.41758	5.40946	5.40135	5.39324	5.38513	5.37703	5.36892	5.36082	5.35272	5.34461
0	0	0	0	0	0	0	0	0	0	0	0	0	0	0	0	0	0	0	0	0	0	0	0	5.58124	5.5725	5.5638	5.55513	5.5465	5.53791	5.52934	5.52079	5.51227	5.50378	5.4953	5.48683	5.47839	5.46995	5.46153	5.45312	5.44472	5.43632	5.42793	5.41955	5.41117	5.40279	5.39442	5.38605	5.37768	5.3693
0	0	0	0	0	0	0	0	0	0	0	0	0	0	0	0	0	0	0	0	0	0	0	0	0	0	0	5.58675	5.57782	5.56893	5.56006	5.55123	5.54241	5.53362	5.52485	5.5161	5.50736	5.49864	5.48993	5.48123	5.47254	5.46386	5.45519	5.44653	5.43787	5.42921	5.42056	5.41192	5.40327	5.39463
0	0	0	0	0	0	0	0	0	0	0	0	0	0	0	0	0	0	0	0	0	0	0	0	0	0	0	0	0	0	0	5.58241	5.5733	5.5642	5.55513	5.54608	5.53705	5.52803	5.51902	5.51003	5.50105	5.49208	5.48312	5.47417	5.46522	5.45629	5.44735	5.43843	5.4295	5.42058
0	0	0	0	0	0	0	0	0	0	0	0	0	0	0	0	0	0	0	0	0	0	0	0	0	0	0	0	0	0	0	0	0	0	5.58615	5.57679	5.56745	5.55813	5.54882	5.53953	5.53025	5.52098	5.51173	5.50248	5.49325	5.48402	5.4748	5.46558	5.45638	5.44717
0	0	0	0	0	0	0	0	0	0	0	0	0	0	0	0	0	0	0	0	0	0	0	0	0	0	0	0	0	0	0	0	0	0	0	0	0	0	5.57932	5.56973	5.56014	5.55057	5.54102	5.53147	5.52194	5.51241	5.5029	5.49339	5.48389	5.4744
0	0	0	0	0	0	0	0	0	0	0	0	0	0	0	0	0	0	0	0	0	0	0	0	0	0	0	0	0	0	0	0	0	0	0	0	0	0	0	0	0	5.58085	5.57098	5.56113	5.5513	5.54147	5.53166	5.52185	5.51206	5.50228
0	0	0	0	0	0	0	0	0	0	0	0	0	0	0	0	0	0	0	0	0	0	0	0	0	0	0	0	0	0	0	0	0	0	0	0	0	0	0	0	0	0	0	0	5.58133	5.5712	5.56108	5.55097	5.54088	5.53079
0	0	0	0	0	0	0	0	0	0	0	0	0	0	0	0	0	0	0	0	0	0	0	0	0	0	0	0	0	0	0	0	0	0	0	0	0	0	0	0	0	0	0	0	0	0	0	5.58075	5.57035	5.55996
0	0	0	0	0	0	0	0	0	0	0	0	0	0	0	0	0	0	0	0	0	0	0	0	0	0	0	0	0	0	0	0	0	0	0	0	0	0	0	0	0	0	0	0	0	0	0	0	0	0
0	0	0	0	0	0	0	0	0	0	0	0	0	0	0	0	0	0	0	0	0	0	0	0	0	0	0	0	0	0	0	0	0	0	0	0	0	0	0	0	0	0	0	0	0	0	0	0	0	0
0	0	0	0	0	0	0	0	0	0	0	0	0	0	0	0	0	0	0	0	0	0	0	0	0	0	0	0	0	0	0	0	0	0	0	0	0	0	0	0	0	0	0	0	0	0	0	0	0	0
0	0	0	0	0	0	0	0	0	0	0	0	0	0	0	0	0	0	0	0	0	0	0	0	0	0	0	0	0	0	0	0	0	0	0	0	0	0	0	0	0	0	0	0	0	0	0	0	0	0
0	0	0	0	0	0	0	0	0	0	0	0	0	0	0	0	0	0	0	0	0	0	0	0	0	0	0	0	0	0	0	0	0	0	0	0	0	0	0	0	0	0	0	0	0	0	0	0	0	0
0	0	0	0	0	0	0	0	0	0	0	0	0	0	0	0	0	0	0	0	0	0	0	0	0	0	0	0	0	0	0	0	0	0	0	0	0	0	0	0	0	0	0	0	0	0	0	0	0	0
0	0	0	0	0	0	0	0	0	0	0	0	0	0	0	0	0	0	0	0	0	0	0	0	0	0	0	0	0	0	0	0	0	0	0	0	0	0	0	0	0	0	0	0	0	0	0	0	0	0
0	0	0	0	0	0	0	0	0	0	0	0	0	0	0	0	0	0	0	0	0	0	0	0	0	0	0	0	0	0	0	0	0	0	0	0	0	0	0	0	0	0	0	0	0	0	0	0	0	0
0	0	0	0	0	0	0	0	0	0	0	0	0	0	0	0	0	0	0	0	0	0	0	0	0	0	0	0	0	0	0	0	0	0	0	0	0	0	0	0	0	0	0	0	0	0	0	0	0	0
0	0	0	0	0	0	0	0	0	0	0	0	0	0	0	0	0	0	0	0	0	0	0	0	0	0	0	0	0	0	0	0	0	0	0	0	0	0	0	0	0	0	0	0	0	0	0	0	0	0
0	0	0	0	0	0	0	0	0	0	0	0	0	0	0	0	0	0	0	0	0	0	0	0	0	0	0	0	0	0	0	0	0	0	0	0	0	0	0	0	0	0	0	0	0	0	0	0	0	0
0	0	0	0	0	0	0	0	0	0	0	0	0	0	0	0	0	0	0	0	0	0	0	0	0	0	0	0	0	0	0	0	0	0	0	0	0	0	0	0	0	0	0	0	0	0	0	0	0	0
0	0	0	0	0	0	0	0	0	0	0	0	0	0	0	0	0	0	0	0	0	0	0	0	0	0	0	0	0	0	0	0	0	0	0	0	0	0	0	0	0	0	0	0	0	0	0	0	0	0
0	0	0	0	0	0	0	0	0	0	0	0	0	0	0	0	0	0	0	0	0	0	0	0	0	0	0	0	0	0	0	0	0	0	0	0	0	0	0	0	0	0	0	0	0	0	0	0	0	0
0	0	0	0	0	0	0	0	0	0	0	0	0	0	0	0	0	0	0	0	0	0	0	0	0	0	0	0	0	0	0	0	0	0	0	0	0	0	0	0	0	0	0	0	0	0	0	0	0	0
0	0	0	0	0	0	0	0	0	0	0	0	0	0	0	0	0	0	0	0	0	0	0	0	0	0	0	0	0	0	0	0	0	0	0	0	0	0	0	0	0	0	0	0	0	0	0	0	0	0
0	0	0	0	0	0	0	0	0	0	0	0	0	0	0	0	0	0	0	0	0	0	0	0	0	0	0	0	0	0	0	0	0	0	0	0	0	0	0	0	0	0	0	0	0	0	0	0	0	0
0	0	0	0	0	0	0	0	0	0	0	0	0	0	0	0	0	0	0	0	0	0	0	0	0	0	0	0	0	0	0	0	0	0	0	0	0	0	0	0	0	0	0	0	0	0	0	0	0	0
0	0	0	0	0	0	0	0	0	0	0	0	0	0	0	0	0	0	0	0	0	0	0	0	0	0	0	0	0	0	0	0	0	0	0	0	0	0	0	0	0	0	0	0	0	0	0	0	0	0
0	0	0	0	0	0	0	0	0	0	0	0	0	0	0	0	0	0	0	0	0	0	0	0	0	0	0	0	0	0	0	0	0	0	0	0	0	0	0	0	0	0	0	0	0	0	0	0	0	0
0	0	0	0	0	0	0	0	0	0	0	0	0	0	0	0	0	0	0	0	0	0	0	0	0	0	0	0	0	0	0	0	0	0	0	0	0	0	0	0	0	0	0	0	0	0	0	0	0	0
0	0	0	0	0	0	0	0	0	0	0	0	0	0	0	0	0	0	0	0	0	0	0	0	0	0	0	0	0	0	0	0	0	0	0	0	0	0	0	0	0	0	0	0	0	0	0	0	0	0
0	0	0	0	0	0	0	0	0	0	0	0	0	0	0	0	0	0	0	0	0	0	0	0	0	0	0	0	0	0	0	0	0	0	0	0	0	0	0	0	0	0	0	0	0	0	0	0	0	0
0	0	0	0	0	0	0	0	0	0	0	0	0	0	0	0	0	0	0	0	0	0	0	0	0	0	0	0	0	0	0	0	0	0	0	0	0	0	0	0	0	0	0	0	0	0	0	0	0	0
0	0	0	0	0	0	0	0	0	0	0	0	0	0	0	0	0	0	0	0	0	0	0	0	0	0	0	0	0	0	0	0	0	0	0	0	0	0	0	0	0	0	0	0	0	0	0	0	0	0
0	0	0	0	0	0	0	0	0	0	0	0	0	0	0	0	0	0	0	0	0	0	0	0	0	0	0	0	0	0	0	0	0	0	0	0	0	0	0	0	0	0	0	0	0	0	0	0	0	0
0	0	0	0	0	0	0	0	0	0	0	0	0	0	0	0	0	0	0	0	0	0	0	0	0	0	0	0	0	0	0	0	0	0	0	0	0	0	0	0	0	0	0	0	0	0	0	0	0	0
0	0	0	0	0	0	0	0	0	0	0	0	0	0	0	0	0	0	0	0	0	0	0	0	0	0	0	0	0	0	0	0	0	0	0	0	0	0	0	0	0	0	0	0	0	0	0	0	0	0
0	0	0	0	0	0	0	0	0	0	0	0	0	0	0	0	0	0	0	0	0	0	0	0	0	0	0	0	0	0	0	0	0	0	0	0	0	0	0	0	0	0	0	0	0	0	0	0	0	0
0	0	0	0	0	0	0	0	0	0	0	0	0	0	0	0	0	0	0	0	0	0	0	0	0	0	0	0	0	0	0	0	0	0	0	0	0	0	0	0	0	0	0	0	0	0	0	0	0	0
0	0	0	0	0	0	0	0	0	0	0	0	0	0	0	0	0	0	0	0	0	0	0	0	0	0	0	0	0	0	0	0	0	0	0	0	0	0	0	0	0	0	0	0	0	0	0	0	0	0
0	0	0	0	0	0	0	0	0	0	0	0	0	0	0	0	0	0	0	0	0	0	0	0	0	0	0	0	0	0	0	0	0	0	0	0	0	0	0	0	0	0	0	0	0	0	0	0	0	0
0	0	0	0	0	0	0	0	0	0	0	0	0	0	0	0	0	0	0	0	0	0	0	0	0	0	0	0	0	0	0	0	0	0	0	0	0	0	0	0	0	0	0	0	0	0	0	0	0	0
0	0	0	0	0	0	0	0	0	0	0	0	0	0	0	0	0	0	0	0	0	0	0	0	0	0	0	0	0	0	0	0	0	0	0	0	0	0	0	0	0	0	0	0	0	0	0	0	0	0
0	0	0	0	0	0	0	0	0	0	0	0	0	0	0	0	0	0	0	0	0	0	0	0	0	0	0	0	0	0	0	0	0	0	0	0	0	0	0	0	0	0	0	0	0	0	0	0	0	0
0	0	0	0	0	0	0	0	0	0	0	0	0	0	0	0	0	0	0	0	0	0	0	0	0	0	0	0	0	0	0	0	0	0	0	0	0	0	0	0	0	0	0	0	0	0	0	0	0	0
0	0	0	0	0	0	0	0	0	0	0	0	0	0	0	0	0	0	0	0	0	0	0	0	0	0	0	0	0	0	0	0	0	0	0	0	0	0	0	0	0	0	0	0	0	0	0	0	0	0
0	0	0	0	0	0	0	0	0	0	0	0	0	0	0	0	0	0	0	0	0	0	0	0	0	0	0	0	0	0	0	0	0	0	0	0	0	0	0	0	0	0	0	0	0	0	0	0	0	0
0	0	0	0	0	0	0	0	0	0	0	0	0	0	0	0	0	0	0	0	0	0	0	0	0	0	0	0	0	0	0	0	0	0	0	0	0	0	0	0	0	0	0	0	0	0	0	0	0	0
0	0	0	0	0	0	0	0	0	0	0	0	0	0	0	0	0	0	0	0	0	0	0	0	0	0	0	0	0	0	0	0	0	0	0	0	0	0	0	0	0	0	0	0	0	0	0	0	0	0
0	0	0	0	0	0	0	0	0	0	0	0	0	0	0	0	0	0	0	0	0	0	0	0	0	0	0	0	0	0	0	0	0	0	0	0	0	0	0	0	0	0	0	0	0	0	0	0	0	0
0	0	0	0	0	0	0	0	0	0	0	0	0	0	0	0	0	0	0	0	0	0	0	0	0	0	0	0	0	0	0	0	0	0	0	0	0	0	0	0	0	0	0	0	0	0	0	0	0	0
0	0	0	0	0	0	0	0	0	0	0	0	0	0	0	0	0	0	0	0	0	0	0	0	0	0	0	0	0	0	0	0	0	0	0	0	0	0	0	0	0	0	0	0	0	0	0	0	0	0
0	0	0	0	0	0	0	0	0	0	0	0	0	0	0	0	0	0	0	0	0	0	0	0	0	0	0	0	0	0	0	0	0	0	0	0	0	0	0	0	0	0	0	0	0	0	0	0	0	0
0	0	0	0	0	0	0	0	0	0	0	0	0	0	0	0	0	0	0	0	0	0	0	0	0	0	0	0	0	0	0	0	0	0	0	0	0	0	0	0	0	0	0	0	0	0	0	0	0	0
0	0	0	0	0	0	0	0	0	0	0	0	0	0	0	0	0	0	0	0	0	0	0	0	0	0	0	0	0	0	0	0	0	0	0	0	0	0	0	0	0	0	0	0	0	0	0	0	0	0
0	0	0	0	0	0	0	0	0	0	0	0	0	0	0	0	0	0	0	0	0	0	0	0	0	0	0	0	0	0	0	0	0	0	0	0	0	0	0	0	0	0	0	0	0	0	0	0	0	0
0	0	0	0	0	0	0	0	0	0	0	0	0	0	0	0	0	0	0	0	0	0	0	0	0	0	0	0	0	0	0	0	0	0	0	0	0	0	0	0	0	0	0	0	0	0	0	0	0	0
0	0	0	0	0	0	0	0	0	0	0	0	0	0	0	0	0	0	0	0	0	0	0	0	0	0	0	0	0	0	0	0	0	0	0	0	0	0	0	0	0	0	0	0	0	0	0	0	0	0
0	0	0	0	0	0	0	0	0	0	0	0	0	0	0	0	0	0	0	0	0	0	0	0	0	0	0	0	0	0	0	0	0	0	0	0	0	0	0	0	0	0	0	0	0	0	0	0	0	0
0	0	0	0	0	0	0	0	0	0	0	0	0	0	0	0	0	0	0	0	0	0	0	0	0	0	0	0	0	0	0	0	0	0	0	0	0	0	0	0	0	0	0	0	0	0	0	0	0	0
0	0	0	0	0	0	0	0	0	0	0	0	0	0	0	0	0	0	0	0	0	0	0	0	0	0	0	0	0	0	0	0	0	0	0	0	0	0	0	0	0	0	0	0	0	0	0	0	0	0
0	0	0	0	0	0	0	0	0	0	0	0	0	0	0	0	0	0	0	0	0	0	0	0	0	0	0	0	0	0	0	0	0	0	0	0	0	0	0	0	0	0	0	0	0	0	0	0	0	0
0	0	0	0	0	0	0	0	0	0	0	0	0	0	0	0	0	0	0	0	0	0	0	0	0	0	0	0	0	0	0	0	0	0	0	0	0	0	0	0	0	0	0	0	0	0	0	0	0	0
0	0	0	0	0	0	0	0	0	0	0	0	0	0	0	0	0	0	0	0	0	0	0	0	0	0	0	0	0	0	0	0	0	0	0	0	0	0	0	0	0	0	0	0	0	0	0	0	0	0
0	0	0	0	0	0	0	0	0	0	0	0	0	0	0	0	0	0	0	0	0	0	0	0	0	0	0	0	0	0	0	0	0	0	0	0	0	0	0	0	0	0	0	0	0	0	0	0	0	0
0	0	0	0	0	0	0	0	0	0	0	0	0	0	0	0	0	0	0	0	0	0	0	0	0	0	0	0	0	0	0	0	0	0	0	0	0	0	0	0	0	0	0	0	0	0	0	0	0	0
0	0	0	0	0	0	0	0	0	0	0	0	0	0	0	0	0	0	0	0	0	0	0	0	0	0	0	0	0	0	0	0	0	0	0	0	0	0	0	0	0	0	0	0	0	0	0	0	0	0
0	0	0	0	0	0	0	0	0	0	0	0	0	0	0	0	0	0	0	0	0	0	0	0	0	0	0	0	0	0	0	0	0	0	0	0	0	0	0	0	0	0	0	0	0	0	0	0	0	0
0	0	0	0	0	0	0	0	0	0	0	0	0	0	0	0	0	0	0	0	0	0	0	0	0	0	0	0	0	0	0	0	0	0	0	0	0	0	0	0	0	0	0	0	0	0	0	0	0	0
0	0	0	0	0	0	0	0	0	0	0	0	0	0	0	0	0	0	0	0	0	0	0	0	0	0	0	0	0	0	0	0	0	0	0	0	0	0	0	0	0	0	0	0	0	0	0	0	0	0
0	0	0	0	0	0	0	0	0	0	0	0	0	0	0	0	0	0	0	0	0	0	0	0	0	0	0	0	0	0	0	0	0	0	0	0	0	0	0	0	0	0	0	0	0	0	0	0	0	0
0	0	0	0	0	0	0	0	0	0	0	0	0	0	0	0	0	0	0	0	0	0	0	0	0	0	0	0	0	0	0	0	0	0	0	0	0	0	0	0	0	0	0	0	0	0	0	0	0	0
0	0	0	0	0	0	0	0	0	0	0	0	0	0	0	0	0	0	0	0	0	0	0	0	0	0	0	0	0	0	0	0	0	0	0	0	0	0	0	0	0	0	0	0	0	0	0	0	0	0
0	0	0	0	0	0	0	0	0	0	0	0	0	0	0	0	0	0	0	0	0	0	0	0	0	0	0	0	0	0	0	0	0	0	0	0	0	0	0	0	0	0	0	0	0	0	0	0	0	0
0	0	0	0	0	0	0	0	0	0	0	0	0	0	0	0	0	0	0	0	0	0	0	0	0	0	0	0	0	0	0	0	0	0	0	0	0	0	0	0	0	0	0	0	0	0	0	0	0	0
0	0	0	0	0	0	0	0	0	0	0	0	0	0	0	0	0	0	0	0	0	0	0	0	0	0	0	0	0	0	0	0	0	0	0	0	0	0	0	0	0	0	0	0	0	0	0	0	0	0
0	0	0	0	0	0	0	0	0	0	0	0	0	0	0	0	0	0	0	0	0	0	0	0	0	0	0	0	0	0	0	0	0	0	0	0	0	0	0	0	0	0	0	0	0	0	0	0	0	0
0	0	0	0	0	0	0	0	0	0	0	0	0	0	0	0	0	0	0	0	0	0	0	0	0	0	0	0	0	0	0	0	0	0	0	0	0	0	0	0	0	0	0	0	0	0	0	0	0	0
0	0	0	0	0	0	0	0	0	0	0	0	0	0	0	0	0	0	0	0	0	0	0	0	0	0	0	0	0	0	0	0	0	0	0	0	0	0	0	0	0	0	0	0	0	0	0	0	0	0
0	0	0	0	0	0	0	0	0	0	0	0	0	0	0	0	0	0	0	0	0	0	0	0	0	0	0	0	0	0	0	0	0	0	0	0	0	0	0	0	0	0	0	0	0	0	0	0	0	0
0	0	0	0	0	0	0	0	0	0	0	0	0	0	0	0	0	0	0	0	0	0	0	0	0	0	0	0	0	0	0	0	0	0	0	0	0	0	0	0	0	0	0	0	0	0	0	0	0	0
0	0	0	0	0	0	0	0	0	0	0	0	0	0	0	0	0	0	0	0	0	0	0	0	0	0	0	0	0	0	0	0	0	0	0	0	0	0	0	0	0	0	0	0	0	0	0	0	0	0
0	0	0	0	0	0	0	0	0	0	0	0	0	0	0	0	0	0	0	0	0	0	0	0	0	0	0	0	0	0	0	0	0	0	0	0	0	0	0	0	0	0	0	0	0	0	0	0	0	0
0	0	0	0	0	0	0	0	0	0	0	0	0	0	0	0	0	0	0	0	0	0	0	0	0	0	0	0	0	0	0	0	0	0	0	0	0	0	0	0	0	0	0	0	0	0	0	0	0	0
0	0	0	0	0	0	0	0	0	0	0	0	0	0	0	0	0	0	0	0	0	0	0	0	0	0	0	0	0	0	0	0	0	0	0	0	0	0	0	0	0	0	0	0	0	0	0	0	0	0
0	0	0	0	0	0	0	0	0	0	0	0	0	0	0	0	0	0	0	0	0	0	0	0	0	0	0	0	0	0	0	0	0	0	0	0	0	0	0	0	0	0	0	0	0	0	0	0	0	0
0	0	0	0	0	0	0	0	0	0	0	0	0	0	0	0	0	0	0	0	0	0	0	0	0	0	0	0	0	0	0	0	0	0	0	0	0	0	0	0	0	0	0	0	0	0	0	0	0	0
0	0	0	0	0	0	0	0	0	0	0	0	0	0	0	0	0	0	0	0	0	0	0	0	0	0	0	0	0	0	0	0	0	0	0	0	0	0	0	0	0	0	0	0	0	0	0	0	0	0
0	0	0	0	0	0	0	0	0	0	0	0	0	0	0	0	0	0	0	0	0	0	0	0	0	0	0	0	0	0	0	0	0	0	0	0	0	0	0	0	0	0	0	0	0	0	0	0	0	0
0	0	0	0	0	0	0	0	0	0	0	0	0	0	0	0	0	0	0	0	0	0	0	0	0	0	0	0	0	0	0	0	0	0	0	0	0	0	0	0	0	0	0	0	0	0	0	0	0	0
0	0	0	0	0	0	0	0	0	0	0	0	0	0	0	0	0	0	0	0	0	0	0	0	0	0	0	0	0	0	0	0	0	0	0	0	0	0	0	0	0	0	0	0	0	0	0	0	0	0
0	0	0	0	0	0	0	0	0	0	0	0	0	0	0	0	0	0	0	0	0	0	0	0	0	0	0	0	0	0	0	0	0	0	0	0	0	0	0	0	0	0	0	0	0	0	0	0	0	0
0	0	0	0	0	0	0	0	0	0	0	0	0	0	0	0	0	0	0	0	0	0	0	0	0	0	0	0	0	0	0	0	0	0	0	0	0	0	0	0	0	0	0	0	0	0	0	0	0	0
0	0	0	0	0	0	0	0	0	0	0	0	0	0	0	0	0	0	0	0	0	0	0	0	0	0	0	0	0	0	0	0	0	0	0	0	0	0	0	0	0	0	0	0	0	0	0	0	0	0
0	0	0	0	0	0	0	0	0	0	0	0	0	0	0	0	0	0	0	0	0	0	0	0	0	0	0	0	0	0	0	0	0	0	0	0	0	0	0	0	0	0	0	0	0	0	0	0	0	0
0	0	0	0	0	0	0	0	0	0	0	0	0	0	0	0	0	0	0	0	0	0	0	0	0	0	0	0	0	0	0	0	0	0	0	0	0	0	0	0	0	0	0	0	0	0	0	0	0	0
0	0	0	0	0	0	0	0	0	0	0	0	0	0	0	0	0	0	0	0	0	0	0	0	0	0	0	0	0	0	0	0	0	0	0	0	0	0	0	0	0	0	0	0	0	0	0	0	0	0
0	0	0	0	0	0	0	0	0	0	0	0	0	0	0	0	0	0	0	0	0	0	0	0	0	0	0	0	0	0	0	0	0	0	0	0	0	0	0	0	0	0	0	0	0	0	0	0	0	0
0	0	0	0	0	0	0	0	0	0	0	0	0	0	0	0	0	0	0	0	0	0	0	0	0	0	0	0	0	0	0	0	0	0	0	0	0	0	0	0	0	0	0	0	0	0	0	0	0	0
0	0	0	0	0	0	0	0	0	0	0	0	0	0	0	0	0	0	0	0	0	0	0	0	0	0	0	0	0	0	0	0	0	0	0	0	0	0	0	0	0	0	0	0	0	0	0	0	0	0
0	0	0	0	0	0	0	0	0	0	0	0	0	0	0	0	0	0	0	0	0	0	0	0	0	0	0	0	0	0	0	0	0	0	0	0	0	0	0	0	0	0	0	0	0	0	0	0	0	0
0	0	0	0	0	0	0	0	0	0	0	0	0	0	0	0	0	0	0	0	0	0	0	0	0	0	0	0	0	0	0	0	0	0	0	0	0	0	0	0	0	0	0	0	0	0	0	0	0	0
0	0	0	0	0	0	0	0	0	0	0	0	0	0	0	0	0	0	0	0	0	0	0	0	0	0	0	0	0	0	0	0	0	0	0	0	0	0	0	0	0	0	0	0	0	0	0	0	0	0
0	0	0	0	0	0	0	0	0	0	0	0	0	0	0	0	0	0	0	0	0	0	0	0	0	0	0	0	0	0	0	0	0	0	0	0	0	0	0	0	0	0	0	0	0	0	0	0	0	0
0	0	0	0	0	0	0	0	0	0	0	0	0	0	0	0	0	0	0	0	0	0	0	0	0	0	0	0	0	0	0	0	0	0	0	0	0	0	0	0	0	0	0	0	0	0	0	0	0	0
0	0	0	0	0	0	0	0	0	0	0	0	0	0	0	0	0	0	0	0	0	0	0	0	0	0	0	0	0	0	0	0	0	0	0	0	0	0	0	0	0	0	0	0	0	0	0	0	0	0
0	0	0	0	0	0	0	0	0	0	0	0	0	0	0	0	0	0	0	0	0	0	0	0	0	0	0	0	0	0	0	0	0	0	0	0	0	0	0	0	0	0	0	0	0	0	0	0	0	0
0	0	0	0	0	0	0	0	0	0	0	0	0	0	0	0	0	0	0	0	0	0	0	0	0	0	0	0	0	0	0	0	0	0	0	0	0	0	0	0	0	0	0	0	0	0	0	0	0	0
0	0	0	0	0	0	0	0	0	0	0	0	0	0	0	0	0	0	0	0	0	0	0	0	0	0	0	0	0	0	0	0	0	0	0	0	0	0	0	0	0	0	0	0	0	0	0	0	0	0
0	0	0	0	0	0	0	0	0	0	0	0	0	0	0	0	0	0	0	0	0	0	0	0	0	0	0	0	0	0	0	0	0	0	0	0	0	0	0	0	0	0	0	0	0	0	0	0	0	0
0	0	0	0	0	0	0	0	0	0	0	0	0	0	0	0	0	0	0	0	0	0	0	0	0	0	0	0	0	0	0	0	0	0	0	0	0	0	0	0	0	0	0	0	0	0	0	0	0	0
0	0	0	0	0	0	0	0	0	0	0	0	0	0	0	0	0	0	0	0	0	0	0	0	0	0	0	0	0	0	0	0	0	0	0	0	0	0	0	0	0	0	0	0	0	0	0	0	0	0
0	0	0	0	0	0	0	0	0	0	0	0	0	0	0	0	0	0	0	0	0	0	0	0	0	0	0	0	0	0	0	0	0	0	0	0	0	0	0	0	0	0	0	0	0	0	0	0	0	0
0	0	0	0	0	0	0	0	0	0	0	0	0	0	0	0	0	0	0	0	0	0	0	0	0	0	0	0	0	0	0	0	0	0	0	0	0	0	0	0	0	0	0	0	0	0	0	0	0	0
0	0	0	0	0	0	0	0	0	0	0	0	0	0	0	0	0	0	0	0	0	0	0	0	0	0	0	0	0	0	0	0	0	0	0	0	0	0	0	0	0	0	0	0	0	0	0	0	0	0
0	0	0	0	0	0	0	0	0	0	0	0	0	0	0	0	0	0	0	0	0	0	0	0	0	0	0	0	0	0	0	0	0	0	0	0	0	0	0	0	0	0	0	0	0	0	0	0	0	0
0	0	0	0	0	0	0	0	0	0	0	0	0	0	0	0	0	0	0	0	0	0	0	0	0	0	0	0	0	0	0	0	0	0	0	0	0	0	0	0	0	0	0	0	0	0	0	0	0	0
0	0	0	0	0	0	0	0	0	0	0	0	0	0	0	0	0	0	0	0	0	0	0	0	0	0	0	0	0	0	0	0	0	0	0	0	0	0	0	0	0	0	0	0	0	0	0	0	0	0
0	0	0	0	0	0	0	0	0	0	0	0	0	0	0	0	0	0	0	0	0	0	0	0	0	0	0	0	0	0	0	0	0	0	0	0	0	0	0	0	0	0	0	0	0	0	0	0	0	0
0	0	0	0	0	0	0	0	0	0	0	0	0	0	0	0	0	0	0	0	0	0	0	0	0	0	0	0	0	0	0	0	0	0	0	0	0	0	0	0	0	0	0	0	0	0	0	0	0	0
0	0	0	0	0	0	0	0	0	0	0	0	0	0	0	0	0	0	0	0	0	0	0	0	0	0	0	0	0	0	0	0	0	0	0	0	0	0	0	0	0	0	0	0	0	0	0	0	0	0
0	0	0	0	0	0	0	0	0	0	0	0	0	0	0	0	0	0	0	0	0	0	0	0	0	0	0	0	0	0	0	0	0	0	0	0	0	0	0	0	0	0	0	0	0	0	0	0	0	0
0	0	0	0	0	0	0	0	0	0	0	0	0	0	0	0	0	0	0	0	0	0	0	0	0	0	0	0	0	0	0	0	0	0	0	0	0	0	0	0	0	0	0	0	0	0	0	0	0	0
0	0	0	0	0	0	0	0	0	0	0	0	0	0	0	0	0	0	0	0	0	0	0	0	0	0	0	0	0	0	0	0	0	0	0	0	0	0	0	0	0	0	0	0	0	0	0	0	0	0
0	0	0	0	0	0	0	0	0	0	0	0	0	0	0	0	0	0	0	0	0	0	0	0	0	0	0	0	0	0	0	0	0	0	0	0	0	0	0	0	0	0	0	0	0	0	0	0	0	0
0	0	0	0	0	0	0	0	0	0	0	0	0	0	0	0	0	0	0	0	0	0	0	0	0	0	0	0	0	0	0	0	0	0	0	0	0	0	0	0	0	0	0	0	0	0	0	0	0	0
0	0	0	0	0	0	0	0	0	0	0	0	0	0	0	0	0	0	0	0	0	0	0	0	0	0	0	0	0	0	0	0	0	0	0	0	0	0	0	0	0	0	0	0	0	0	0	0	0	0
0	0	0	0	0	0	0	0	0	0	0	0	0	0	0	0	0	0	0	0	0	0	0	0	0	0	0	0	0	0	0	0	0	0	0	0	0	0	0	0	0	0	0	0	0	0	0	0	0	0
0	0	0	0	0	0	0	0	0	0	0	0	0	0	0	0	0	0	0	0	0	0	0	0	0	0	0	0	0	0	0	0	0	0	0	0	0	0	0	0	0	0	0	0	0	0	0	0	0	0
0	0	0	0	0	0	0	0	0	0	0	0	0	0	0	0	0	0	0	0	0	0	0	0	0	0	0	0	0	0	0	0	0	0	0	0	0	0	0	0	0	0	0	0	0	0	0	0	0	0
0	0	0	0	0	0	0	0	0	0	0	0	0	0	0	0	0	0	0	0	0	0	0	0	0	0	0	0	0	0	0	0	0	0	0	0	0	0	0	0	0	0	0	0	0	0	0	0	0	0
0	0	0	0	0	0	0	0	0	0	0	0	0	0	0	0	0	0	0	0	0	0	0	0	0	0	0	0	0	0	0	0	0	0	0	0	0	0	0	0	0	0	0	0	0	0	0	0	0	0
0	0	0	0	0	0	0	0	0	0	0	0	0	0	0	0	0	0	0	0	0	0	0	0	0	0	0	0	0	0	0	0	0	0	0	0	0	0	0	0	0	0	0	0	0	0	0	0	0	0
0	0	0	0	0	0	0	0	0	0	0	0	0	0	0	0	0	0	0	0	0	0	0	0	0	0	0	0	0	0	0	0	0	0	0	0	0	0	0	0	0	0	0	0	0	0	0	0	0	0
0	0	0	0	0	0	0	0	0	0	0	0	0	0	0	0	0	0	0	0	0	0	0	0	0	0	0	0	0	0	0	0	0	0	0	0	0	0	0	0	0	0	0	0	0	0	0	0	0	0
0	0	0	0	0	0	0	0	0	0	0	0	0	0	0	0	0	0	0	0	0	0	0	0	0	0	0	0	0	0	0	0	0	0	0	0	0	0	0	0	0	0	0	0	0	0	0	0	0	0
0	0	0	0	0	0	0	0	0	0	0	0	0	0	0	0	0	0	0	0	0	0	0	0	0	0	0	0	0	0	0	0	0	0	0	0	0	0	0	0	0	0	0	0	0	0	0	0	0	0
0	0	0	0	0	0	0	0	0	0	0	0	0	0	0	0	0	0	0	0	0	0	0	0	0	0	0	0	0	0	0	0	0	0	0	0	0	0	0	0	0	0	0	0	0	0	0	0	0	0
0	0	0	0	0	0	0	0	0	0	0	0	0	0	0	0	0	0	0	0	0	0	0	0	0	0	0	0	0	0	0	0	0	0	0	0	0	0	0	0	0	0	0	0	0	0	0	0	0	0
0	0	0	0	0	0	0	0	0	0	0	0	0	0	0	0	0	0	0	0	0	0	0	0	0	0	0	0	0	0	0	0	0	0	0	0	0	0	0	0	0	0	0	0	0	0	0	0	0	0
0	0	0	0	0	0	0	0	0	0	0	0	0	0	0	0	0	0	0	0	0	0	0	0	0	0	0	0	0	0	0	0	0	0	0	0	0	0	0	0	0	0	0	0	0	0	0	0	0	0
0	0	0	0	0	0	0	0	0	0	0	0	0	0	0	0	0	0	0	0	0	0	0	0	0	0	0	0	0	0	0	0	0	0	0	0	0	0	0	0	0	0	0	0	0	0	0	0	0	0
0	0	0	0	0	0	0	0	0	0	0	0	0	0	0	0	0	0	0	0	0	0	0	0	0	0	0	0	0	0	0	0	0	0	0	0	0	0	0	0	0	0	0	0	0	0	0	0	0	0
0	0	0	0	0	0	0	0	0	0	0	0	0	0	0	0	0	0	0	0	0	0	0	0	0	0	0	0	0	0	0	0	0	0	0	0	0	0	0	0	0	0	0	0	0	0	0	0	0	0
0	0	0	0	0	0	0	0	0	0	0	0	0	0	0	0	0	0	0	0	0	0	0	0	0	0	0	0	0	0	0	0	0	0	0	0	0	0	0	0	0	0	0	0	0	0	0	0	0	0
0	0	0	0	0	0	0	0	0	0	0	0	0	0	0	0	0	0	0	0	0	0	0	0	0	0	0	0	0	0	0	0	0	0	0	0	0	0	0	0	0	0	0	0	0	0	0	0	0	0
0	0	0	0	0	0	0	0	0	0	0	0	0	0	0	0	0	0	0	0	0	0	0	0	0	0	0	0	0	0	0	0	0	0	0	0	0	0	0	0	0	0	0	0	0	0	0	0	0	0
0	0	0	0	0	0	0	0	0	0	0	0	0	0	0	0	0	0	0	0	0	0	0	0	0	0	0	0	0	0	0	0	0	0	0	0	0	0	0	0	0	0	0	0	0	0	0	0	0	0
0	0	0	0	0	0	0	0	0	0	0	0	0	0	0	0	0	0	0	0	0	0	0	0	0	0	0	0	0	0	0	0	0	0	0	0	0	0	0	0	0	0	0	0	0	0	0	0	0	0
0	0	0	0	0	0	0	0	0	0	0	0	0	0	0	0	0	0	0	0	0	0	0	0	0	0	0	0	0	0	0	0	0	0	0	0	0	0	0	0	0	0	0	0	0	0	0	0	0	0
0	0	0	0	0	0	0	0	0	0	0	0	0	0	0	0	0	0	0	0	0	0	0	0	0	0	0	0	0	0	0	0	0	0	0	0	0	0	0	0	0	0	0	0	0	0	0	0	0	0
0	0	0	0	0	0	0	0	0	0	0	0	0	0	0	0	0	0	0	0	0	0	0	0	0	0	0	0	0	0	0	0	0	0	0	0	0	0	0	0	0	0	0	0	0	0	0	0	0	0
0	0	0	0	0	0	0	0	0	0	0	0	0	0	0	0	0	0	0	0	0	0	0	0	0	0	0	0	0	0	0	0	0	0	0	0	0	0	0	0	0	0	0	0	0	0	0	0	0	0
0	0	0	0	0	0	0	0	0	0	0	0	0	0	0	0	0	0	0	0	0	0	0	0	0	0	0	0	0	0	0	0	0	0	0	0	0	0	0	0	0	0	0	0	0	0	0	0	0	0
0	0	0	0	0	0	0	0	0	0	0	0	0	0	0	0	0	0	0	0	0	0	0	0	0	0	0	0	0	0	0	0	0	0	0	0	0	0	0	0	0	0	0	0	0	0	0	0	0	0
0	0	0	0	0	0	0	0	0	0	0	0	0	0	0	0	0	0	0	0	0	0	0	0	0	0	0	0	0	0	0	0	0	0	0	0	0	0	0	0	0	0	0	0	0	0	0	0	0	0
0	0	0	0	0	0	0	0	0	0	0	0	0	0	0	0	0	0	0	0	0	0	0	0	0	0	0	0	0	0	0	0	0	0	0	0	0	0	0	0	0	0	0	0	0	0	0	0	0	0
0	0	0	0	0	0	0	0	0	0	0	0	0	0	0	0	0	0	0	0	0	0	0	0	0	0	0	0	0	0	0	0	0	0	0	0	0	0	0	0	0	0	0	0	0	0	0	0	0	0
0	0	0	0	0	0	0	0	0	0	0	0	0	0	0	0	0	0	0	0	0	0	0	0	0	0	0	0	0	0	0	0	0	0	0	0	0	0	0	0	0	0	0	0	0	0	0	0	0	0
0	0	0	0	0	0	0	0	0	0	0	0	0	0	0	0	0	0	0	0	0	0	0	0	0	0	0	0	0	0	0	0	0	0	0	0	0	0	0	0	0	0	0	0	0	0	0	0	0	0
0	0	0	0	0	0	0	0	0	0	0	0	0	0	0	0	0	0	0	0	0	0	0	0	0	0	0	0	0	0	0	0	0	0	0	0	0	0	0	0	0	0	0	0	0	0	0	0	0	0
0	0	0	0	0	0	0	0	0	0	0	0	0	0	0	0	0	0	0	0	0	0	0	0	0	0	0	0	0	0	0	0	0	0	0	0	0	0	0	0	0	0	0	0	0	0	0	0	0	0
0	0	0	0	0	0	0	0	0	0	0	0	0	0	0	0	0	0	0	0	0	0	0	0	0	0	0	0	0	0	0	0	0	0	0	0	0	0	0	0	0	0	0	0	0	0	0	0	0	0
0	0	0	0	0	0	0	0	0	0	0	0	0	0	0	0	0	0	0	0	0	0	0	0	0	0	0	0	0	0	0	0	0	0	0	0	0	0	0	0	0	0	0	0	0	0	0	0	0	0
0	0	0	0	0	0	0	0	0	0	0	0	0	0	0	0	0	0	0	0	0	0	0	0	0	0	0	0	0	0	0	0	0	0	0	0	0	0	0	0	0	0	0	0	0	0	0	0	0	0
0	0	0	0	0	0	0	0	0	0	0	0	0	0	0	0	0	0	0	0	0	0	0	0	0	0	0	0	0	0	0	0	0	0	0	0	0	0	0	0	0	0	0	0	0	0	0	0	0	0
0	0	0	0	0	0	0	0	0	0	0	0	0	0	0	0	0	0	0	0	0	0	0	0	0	0	0	0	0	0	0	0	0	0	0	0	0	0	0	0	0	0	0	0	0	0	0	0	0	0
0	0	0	0	0	0	0	0	0	0	0	0	0	0	0	0	0	0	0	0	0	0	0	0	0	0	0	0	0	0	0	0	0	0	0	0	0	0	0	0	0	0	0	0	0	0	0	0	0	0
0	0	0	0	0	0	0	0	0	0	0	0	0	0	0	0	0	0	0	0	0	0	0	0	0	0	0	0	0	0	0	0	0	0	0	0	0	0	0	0	0	0	0	0	0	0	0	0	0	0
0	0	0	0	0	0	0	0	0	0	0	0	0	0	0	0	0	0	0	0	0	0	0	0	0	0	0	0	0	0	0	0	0	0	0	0	0	0	0	0	0	0	0	0	0	0	0	0	0	0
0	0	0	0	0	0	0	0	0	0	0	0	0	0	0	0	0	0	0	0	0	0	0	0	0	0	0	0	0	0	0	0	0	0	0	0	0	0	0	0	0	0	0	0	0	0	0	0	0	0
0	0	0	0	0	0	0	0	0	0	0	0	0	0	0	0	0	0	0	0	0	0	0	0	0	0	0	0	0	0	0	0	0	0	0	0	0	0	0	0	0	0	0	0	0	0	0	0	0	0
0	0	0	0	0	0	0	0	0	0	0	0	0	0	0	0	0	0	0	0	0	0	0	0	0	0	0	0	0	0	0	0	0	0	0	0	0	0	0	0	0	0	0	0	0	0	0	0	0	0
0	0	0	0	0	0	0	0	0	0	0	0	0	0	0	0	0	0	0	0	0	0	0	0	0	0	0	0	0	0	0	0	0	0	0	0	0	0	0	0	0	0	0	0	0	0	0	0	0	0
0	0	0	0	0	0	0	0	0	0	0	0	0	0	0	0	0	0	0	0	0	0	0	0	0	0	0	0	0	0	0	0	0	0	0	0	0	0	0	0	0	0	0	0	0	0	0	0	0	0
0	0	0	0	0	0	0	0	0	0	0	0	0	0	0	0	0	0	0	0	0	0	0	0	0	0	0	0	0	0	0	0	0	0	0	0	0	0	0	0	0	0	0	0	0	0	0	0	0	0
0	0	0	0	0	0	0	0	0	0	0	0	0	0	0	0	0	0	0	0	0	0	0	0	0	0	0	0	0	0	0	0	0	0	0	0	0	0	0	0	0	0	0	0	0	0	0	0	0	0
0	0	0	0	0	0	0	0	0	0	0	0	0	0	0	0	0	0	0	0	0	0	0	0	0	0	0	0	0	0	0	0	0	0	0	0	0	0	0	0	0	0	0	0	0	0	0	0	0	0
0	0	0	0	0	0	0	0	0	0	0	0	0	0	0	0	0	0	0	0	0	0	0	0	0	0	0	0	0	0	0	0	0	0	0	0	0	0	0	0	0	0	0	0	0	0	0	0	0	0
0	0	0	0	0	0	0	0	0	0	0	0	0	0	0	0	0	0	0	0	0	0	0	0	0	0	0	0	0	0	0	0	0	0	0	0	0	0	0	0	0	0	0	0	0	0	0	0	0	0
0	0	0	0	0	0	0	0	0	0	0	0	0	0	0	0	0	0	0	0	0	0	0	0	0	0	0	0	0	0	0	0	0	0	0	0	0	0	0	0	0	0	0	0	0	0	0	0	0	0
0	0	0	0	0	0	0	0	0	0	0	0	0	0	0	0	0	0	0	0	0	0	0	0	0	0	0	0	0	0	0	0	0	0	0	0	0	0	0	0	0	0	0	0	0	0	0	0	0	0
0	0	0	0	0	0	0	0	0	0	0	0	0	0	0	0	0	0	0	0	0	0	0	0	0	0	0	0	0	0	0	0	0	0	0	0	0	0	0	0	0	0	0	0	0	0	0	0	0	0
0	0	0	0	0	0	0	0	0	0	0	0	0	0	0	0	0	0	0	0	0	0	0	0	0	0	0	0	0	0	0	0	0	0	0	0	0	0	0	0	0	0	0	0	0	0	0	0	0	0
0	0	0	0	0	0	0	0	0	0	0	0	0	0	0	0	0	0	0	0	0	0	0	0	0	0	0	0	0	0	0	0	0	0	0	0	0	0	0	0	0	0	0	0	0	0	0	0	0	0
0	0	0	0	0	0	0	0	0	0	0	0	0	0	0	0	0	0	0	0	0	0	0	0	0	0	0	0	0	0	0	0	0	0	0	0	0	0	0	0	0	0	0	0	0	0	0	0	0	0
0	0	0	0	0	0	0	0	0	0	0	0	0	0	0	0	0	0	0	0	0	0	0	0	0	0	0	0	0	0	0	0	0	0	0	0	0	0	0	0	0	0	0	0	0	0	0	0	0	0
0	0	0	0	0	0	0	0	0	0	0	0	0	0	0	0	0	0	0	0	0	0	0	0	0	0	0	0	0	0	0	0	0	0	0	0	0	0	0	0	0	0	0	0	0	0	0	0	0	0
0	0	0	0	0	0	0	0	0	0	0	0	0	0	0	0	0	0	0	0	0	0	0	0	0	0	0	0	0	0	0	0	0	0	0	0	0	0	0	0	0	0	0	0	0	0	0	0	0	0
0	0	0	0	0	0	0	0	0	0	0	0	0	0	0	0	0	0	0	0	0	0	0	0	0	0	0	0	0	0	0	0	0	0	0	0	0	0	0	0	0	0	0	0	0	0	0	0	0	0
0	0	0	0	0	0	0	0	0	0	0	0	0	0	0	0	0	0	0	0	0	0	0	0	0	0	0	0	0	0	0	0	0	0	0	0	0	0	0	0	0	0	0	0	0	0	0	0	0	0
0	0	0	0	0	0	0	0	0	0	0	0	0	0	0	0	0	0	0	0	0	0	0	0	0	0	0	0	0	0	0	0	0	0	0	0	0	0	0	0	0	0	0	0	0	0	0	0	0	0
0	0	0	0	0	0	0	0	0	0	0	0	0	0	0	0	0	0	0	0	0	0	0	0	0	0	0	0	0	0	0	0	0	0	0	0	0	0	0	0	0	0	0	0	0	0	0	0	0	0
0	0	0	0	0	0	0	0	0	0	0	0	0	0	0	0	0	0	0	0	0	0	0	0	0	0	0	0	0	0	0	0	0	0	0	0	0	0	0	0	0	0	0	0	0	0	0	0	0	0
0	0	0	0	0	0	0	0	0	0	0	0	0	0	0	0	0	0	0	0	0	0	0	0	0	0	0	0	0	0	0	0	0	0	0	0	0	0	0	0	0	0	0	0	0	0	0	0	0	0
0	0	0	0	0	0	0	0	0	0	0	0	0	0	0	0	0	0	0	0	0	0	0	0	0	0	0	0	0	0	0	0	0	0	0	0	0	0	0	0	0	0	0	0	0	0	0	0	0	0
0	0	0	0	0	0	0	0	0	0	0	0	0	0	0	0	0	0	0	0	0	0	0	0	0	0	0	0	0	0	0	0	0	0	0	0	0	0	0	0	0	0	0	0	0	0	0	0	0	0
0	0	0	0	0	0	0	0	0	0	0	0	0	0	0	0	0	0	0	0	0	0	0	0	0	0	0	0	0	0	0	0	0	0	0	0	0	0	0	0	0	0	0	0	0	0	0	0	0	0
0	0	0	0	0	0	0	0	0	0	0	0	0	0	0	0	0	0	0	0	0	0	0	0	0	0	0	0	0	0	0	0	0	0	0	0	0	0	0	0	0	0	0	0	0	0	0	0	0	0
0	0	0	0	0	0	0	0	0	0	0	0	0	0	0	0	0	0	0	0	0	0	0	0	0	0	0	0	0	0	0	0	0	0	0	0	0	0	0	0	0	0	0	0	0	0	0	0	0	0
0	0	0	0	0	0	0	0	0	0	0	0	0	0	0	0	0	0	0	0	0	0	0	0	0	0	0	0	0	0	0	0	0	0	0	0	0	0	0	0	0	0	0	0	0	0	0	0	0	0
0	0	0	0	0	0	0	0	0	0	0	0	0	0	0	0	0	0	0	0	0	0	0	0	0	0	0	0	0	0	0	0	0	0	0	0	0	0	0	0	0	0	0	0	0	0	0	0	0	0
0	0	0	0	0	0	0	0	0	0	0	0	0	0	0	0	0	0	0	0	0	0	0	0	0	0	0	0	0	0	0	0	0	0	0	0	0	0	0	0	0	0	0	0	0	0	0	0	0	0
0	0	0	0	0	0	0	0	0	0	0	0	0	0	0	0	0	0	0	0	0	0	0	0	0	0	0	0	0	0	0	0	0	0	0	0	0	0	0	0	0	0	0	0	0	0	0	0	0	0
0	0	0	0	0	0	0	0	0	0	0	0	0	0	0	0	0	0	0	0	0	0	0	0	0	0	0	0	0	0	0	0	0	0	0	0	0	0	0	0	0	0	0	0	0	0	0	0	0	0
0	0	0	0	0	0	0	0	0	0	0	0	0	0	0	0	0	0	0	0	0	0	0	0	0	0	0	0	0	0	0	0	0	0	0	0	0	0	0	0	0	0	0	0	0	0	0	0	0	0
0	0	0	0	0	0	0	0	0	0	0	0	0	0	0	0	0	0	0	0	0	0	0	0	0	0	0	0	0	0	0	0	0	0	0	0	0	0	0	0	0	0	0	0	0	0	0	0	0	0
0	0	0	0	0	0	0	0	0	0	0	0	0	0	0	0	0	0	0	0	0	0	0	0	0	0	0	0	0	0	0	0	0	0	0	0	0	0	0	0	0	0	0	0	0	0	0	0	0	0
0	0	0	0	0	0	0	0	0	0	0	0	0	0	0	0	0	0	0	0	0	0	0	0	0	0	0	0	0	0	0	0	0	0	0	0	0	0	0	0	0	0	0	0	0	0	0	0	0	0
0	0	0	0	0	0	0	0	0	0	0	0	0	0	0	0	0	0	0	0	0	0	0	0	0	0	0	0	0	0	0	0	0	0	0	0	0	0	0	0	0	0	0	0	0	0	0	0	0	0
0	0	0	0	0	0	0	0	0	0	0	0	0	0	0	0	0	0	0	0	0	0	0	0	0	0	0	0	0	0	0	0	0	0	0	0	0	0	0	0	0	0	0	0	0	0	0	0	0	0
0	0	0	0	0	0	0	0	0	0	0	0	0	0	0	0	0	0	0	0	0	0	0	0	0	0	0	0	0	0	0	0	0	0	0	0	0	0	0	0	0	0	0	0	0	0	0	0	0	0
0	0	0	0	0	0	0	0	0	0	0	0	0	0	0	0	0	0	0	0	0	0	0	0	0	0	0	0	0	0	0	0	0	0	0	0	0	0	0	0	0	0	0	0	0	0	0	0	0	0
0	0	0	0	0	0	0	0	0	0	0	0	0	0	0	0	0	0	0	0	0	0	0	0	0	0	0	0	0	0	0	0	0	0	0	0	0	0	0	0	0	0	0	0	0	0	0	0	0	0
0	0	0	0	0	0	0	0	0	0	0	0	0	0	0	0	0	0	0	0	0	0	0	0	0	0	0	0	0	0	0	0	0	0	0	0	0	0	0	0	0	0	0	0	0	0	0	0	0	0
0	0	0	0	0	0	0	0	0	0	0	0	0	0	0	0	0	0	0	0	0	0	0	0	0	0	0	0	0	0	0	0	0	0	0	0	0	0	0	0	0	0	0	0	0	0	0	0	0	0
0	0	0	0	0	0	0	0	0	0	0	0	0	0	0	0	0	0	0	0	0	0	0	0	0	0	0	0	0	0	0	0	0	0	0	0	0	0	0	0	0	0	0	0	0	0	0	0	0	0
0	0	0	0	0	0	0	0	0	0	0	0	0	0	0	0	0	0	0	0	0	0	0	0	0	0	0	0	0	0	0	0	0	0	0	0	0	0	0	0	0	0	0	0	0	0	0	0	0	0
0	0	0	0	0	0	0	0	0	0	0	0	0	0	0	0	0	0	0	0	0	0	0	0	0	0	0	0	0	0	0	0	0	0	0	0	0	0	0	0	0	0	0	0	0	0	0	0	0	0
0	0	0	0	0	0	0	0	0	0	0	0	0	0	0	0	0	0	0	0	0	0	0	0	0	0	0	0	0	0	0	0	0	0	0	0	0	0	0	0	0	0	0	0	0	0	0	0	0	0
0	0	0	0	0	0	0	0	0	0	0	0	0	0	0	0	0	0	0	0	0	0	0	0	0	0	0	0	0	0	0	0	0	0	0	0	0	0	0	0	0	0	0	0	0	0	0	0	0	0
0	0	0	0	0	0	0	0	0	0	0	0	0	0	0	0	0	0	0	0	0	0	0	0	0	0	0	0	0	0	0	0	0	0	0	0	0	0	0	0	0	0	0	0	0	0	0	0	0	0
0	0	0	0	0	0	0	0	0	0	0	0	0	0	0	0	0	0	0	0	0	0	0	0	0	0	0	0	0	0	0	0	0	0	0	0	0	0	0	0	0	0	0	0	0	0	0	0	0	0
0	0	0	0	0	0	0	0	0	0	0	0	0	0	0	0	0	0	0	0	0	0	0	0	0	0	0	0	0	0	0	0	0	0	0	0	0	0	0	0	0	0	0	0	0	0	0	0	0	0
0	0	0	0	0	0	0	0	0	0	0	0	0	0	0	0	0	0	0	0	0	0	0	0	0	0	0	0	0	0	0	0	0	0	0	0	0	0	0	0	0	0	0	0	0	0	0	0	0	0
0	0	0	0	0	0	0	0	0	0	0	0	0	0	0	0	0	0	0	0	0	0	0	0	0	0	0	0	0	0	0	0	0	0	0	0	0	0	0	0	0	0	0	0	0	0	0	0	0	0
0	0	0	0	0	0	0	0	0	0	0	0	0	0	0	0	0	0	0	0	0	0	0	0	0	0	0	0	0	0	0	0	0	0	0	0	0	0	0	0	0	0	0	0	0	0	0	0	0	0
0	0	0	0	0	0	0	0	0	0	0	0	0	0	0	0	0	0	0	0	0	0	0	0	0	0	0	0	0	0	0	0	0	0	0	0	0	0	0	0	0	0	0	0	0	0	0	0	0	0
0	0	0	0	0	0	0	0	0	0	0	0	0	0	0	0	0	0	0	0	0	0	0	0	0	0	0	0	0	0	0	0	0	0	0	0	0	0	0	0	0	0	0	0	0	0	0	0	0	0
0	0	0	0	0	0	0	0	0	0	0	0	0	0	0	0	0	0	0	0	0	0	0	0	0	0	0	0	0	0	0	0	0	0	0	0	0	0	0	0	0	0	0	0	0	0	0	0	0	0
[truncated: 11 more columns]

## Sheet: 2035
0	0	0	0	0	0	0	0	0	0	0	0	0	0	0	0	0	0	0	0	0	0	0	0	0	0	0	0	0	0	0	0	0	0	0	0	0	0	0	0	0	0	0	0	0	0	0	0	0	0
0	0	0	0	0	0	0	0	0	0	0	0	0	0	0	0	0	0	0	0	0	0	0	0	0	0	0	0	0	0	0	0	0	0	0	0	0	0	0	0	0	0	0	0	0	0	0	0	0	0
0	0	0	0	0	0	0	0	0	0	0	0	0	0	0	0	0	0	0	0	0	0	0	0	0	0	0	0	0	0	0	0	0	0	0	0	0	0	0	0	0	0	0	0	0	0	0	0	0	0
0	0	0	0	0	0	0	0	0	0	0	0	0	0	0	0	0	0	0	0	0	0	0	0	0	0	0	0	0	0	0	0	0	0	0	0	0	0	0	0	0	0	0	0	0	0	0	0	0	0
0	0	0	0	0	0	0	0	0	0	0	0	0	0	0	0	0	0	0	0	0	0	0	0	0	0	0	0	0	0	0	0	0	0	0	0	0	0	0	0	0	0	0	0	0	0	0	0	0	0
0	0	0	0	0	0	0	0	0	0	0	0	0	0	0	0	0	0	0	0	0	0	0	0	0	0	0	0	0	0	0	0	0	0	0	0	0	0	0	0	0	0	0	0	0	0	0	0	0	0
0	0	0	0	0	0	0	0	0	0	0	0	0	0	0	0	0	0	0	0	0	0	0	0	0	0	0	0	0	0	0	0	0	0	0	0	0	0	0	0	0	0	0	0	0	0	0	0	0	0
0	0	0	0	0	0	0	0	0	0	0	0	0	0	0	0	0	0	0	0	0	0	0	0	0	0	0	0	0	0	0	0	0	0	0	0	0	0	0	0	0	0	0	0	0	0	0	0	0	0
0	0	0	0	0	0	0	0	0	0	0	0	0	0	0	0	0	0	0	0	0	0	0	0	0	0	0	0	0	0	0	0	0	0	0	0	0	0	0	0	0	0	0	0	0	0	0	0	0	0
0	0	0	0	0	0	0	0	0	0	0	0	0	0	0	0	0	0	0	0	0	0	0	0	0	0	0	0	0	0	0	0	0	0	0	0	0	0	0	0	0	0	0	0	0	0	0	0	0	0
0	0	0	0	0	0	0	0	0	0	0	0	0	0	0	0	0	0	0	0	0	0	0	0	0	0	0	0	0	0	0	0	0	0	0	0	0	0	0	0	0	0	0	0	0	0	0	0	0	0
0	0	0	0	0	0	0	0	0	0	0	0	0	0	0	0	0	0	0	0	0	0	0	0	0	0	0	0	0	0	0	0	0	0	0	0	0	0	0	0	0	0	0	0	0	0	0	0	0	0
0	0	0	0	0	0	0	0	0	0	0	0	0	0	0	0	0	0	0	0	0	0	0	0	0	0	0	0	0	0	0	0	0	0	0	0	0	0	0	0	0	0	0	0	0	0	0	0	0	0
0	0	0	0	0	0	0	0	0	0	0	0	0	0	0	0	0	0	0	0	0	0	0	0	0	0	0	0	0	0	0	0	0	0	0	0	0	0	0	0	0	0	0	0	0	0	0	0	0	0
0	0	0	0	0	0	0	0	0	0	0	0	0	0	0	0	0	0	0	0	0	0	0	0	0	0	0	0	0	0	0	0	0	0	0	0	0	0	0	0	0	0	0	0	0	0	0	0	0	0
0	0	0	0	0	0	0	0	0	0	0	0	0	0	0	0	0	0	0	0	0	0	0	0	0	0	0	0	0	0	0	0	0	0	0	0	0	0	0	0	0	0	0	0	0	0	0	0	0	0
0	0	0	0	0	0	0	0	0	0	0	0	0	0	0	0	0	0	0	0	0	0	0	0	0	0	0	0	0	0	0	0	0	0	0	0	0	0	0	0	0	0	0	0	0	0	0	0	0	0
0	0	0	0	0	0	0	0	0	0	0	0	0	0	0	0	0	0	0	0	0	0	0	0	0	0	0	0	0	0	0	0	0	0	0	0	0	0	0	0	0	0	0	0	0	0	0	0	0	0
0	0	0	0	0	0	0	0	0	0	0	0	0	0	0	0	0	0	0	0	0	0	0	0	0	0	0	0	0	0	0	0	0	0	0	0	0	0	0	0	0	0	0	0	0	0	0	0	0	0
0	0	0	0	0	0	0	0	0	0	0	0	0	0	0	0	0	0	0	0	0	0	0	0	0	0	0	0	0	0	0	0	0	0	0	0	0	0	0	0	0	0	0	0	0	0	0	0	0	0
0	0	0	0	0	0	0	0	0	0	0	0	0	0	0	0	0	0	0	0	0	0	0	0	0	0	0	0	0	0	0	0	0	0	0	0	0	0	0	0	0	0	0	0	0	0	0	0	0	0
0	0	0	0	0	0	0	0	0	0	0	0	0	0	0	0	0	0	0	0	0	0	0	0	0	0	0	0	0	0	0	0	0	0	0	0	0	0	0	0	0	0	0	0	0	0	0	0	0	0
0	0	0	0	0	0	0	0	0	0	0	0	0	0	0	0	0	0	0	0	0	0	0	0	0	0	0	0	0	0	0	0	0	0	0	0	0	0	0	0	0	0	0	0	0	0	0	0	0	0
0	0	0	0	0	0	0	0	0	0	0	0	0	0	0	0	0	0	0	0	0	0	0	0	0	0	0	0	0	0	0	0	0	0	0	0	0	0	0	0	0	0	0	0	0	0	0	0	0	0
0	0	0	0	0	0	0	0	0	0	0	0	0	0	0	0	0	0	0	0	0	0	0	0	0	0	0	0	0	0	0	0	0	0	0	0	0	0	0	0	0	0	0	0	0	0	0	0	0	0
0	0	0	0	0	0	0	0	0	0	0	0	0	0	0	0	0	0	0	0	0	0	0	0	0	0	0	0	0	0	0	0	0	0	0	0	0	0	0	0	0	0	0	0	0	0	0	0	0	0
0	0	0	0	0	0	0	0	0	0	0	0	0	0	0	0	0	0	0	0	0	0	0	0	0	0	0	0	0	0	0	0	0	0	0	0	0	0	0	0	0	0	0	0	0	0	0	0	0	0
0	0	0	0	0	0	0	0	0	0	0	0	0	0	0	0	0	0	0	0	0	0	0	0	0	0	0	0	0	0	0	0	0	0	0	0	0	0	0	0	0	0	0	0	0	0	0	0	0	0
0	0	0	0	0	0	0	0	0	0	0	0	0	0	0	0	0	0	0	0	0	0	0	0	0	0	0	0	0	0	0	0	0	0	0	0	0	0	0	0	0	0	0	0	0	0	0	0	0	0
0	0	0	0	0	0	0	0	0	0	0	0	0	0	0	0	0	0	0	0	0	0	0	0	0	0	0	0	0	0	0	0	0	0	0	0	0	0	0	0	0	0	0	0	0	0	0	0	0	0
0	0	0	0	0	0	0	0	0	0	0	0	0	0	0	0	0	0	0	0	0	0	0	0	0	0	0	0	0	0	0	0	0	0	0	0	0	0	0	0	0	0	0	0	0	0	0	0	0	0
0	0	0	0	0	0	0	0	0	0	0	0	0	0	0	0	0	0	0	0	0	0	0	0	0	0	0	0	0	0	0	0	0	0	0	0	0	0	0	0	0	0	0	0	0	0	0	0	0	0
0	0	0	0	0	0	0	0	0	0	0	0	0	0	0	0	0	0	0	0	0	0	0	0	0	0	0	0	0	0	0	0	0	0	0	0	0	0	0	0	0	0	0	0	0	0	0	0	0	0
0	0	0	0	0	0	0	0	0	0	0	0	0	0	0	0	0	0	0	0	0	0	0	0	0	0	0	0	0	0	0	0	0	0	0	0	0	0	0	0	0	0	0	0	0	0	0	0	0	0
0	0	0	0	0	0	0	0	0	0	0	0	0	0	0	0	0	0	0	0	0	0	0	0	0	0	0	0	0	0	0	0	0	0	0	0	0	0	0	0	0	0	0	0	0	0	0	0	0	0
0	0	0	0	0	0	0	0	0	0	0	0	0	0	0	0	0	0	0	0	0	0	0	0	0	0	0	0	0	0	0	0	0	0	0	0	0	0	0	0	0	0	0	0	0	0	0	0	0	0
0	0	0	0	0	0	0	0	0	0	0	0	0	0	0	0	0	0	0	0	0	0	0	0	0	0	0	0	0	0	0	0	0	0	0	0	0	0	0	0	0	0	0	0	0	0	0	0	0	0
0	0	0	0	0	0	0	0	0	0	0	0	0	0	0	0	0	0	0	0	0	0	0	0	0	0	0	0	0	0	0	0	0	0	0	0	0	0	0	0	0	0	0	0	0	0	0	0	0	0
0	0	0	0	0	0	0	0	0	0	0	0	0	0	0	0	0	0	0	0	0	0	0	0	0	0	0	0	0	0	0	0	0	0	0	0	0	0	0	0	0	0	0	0	0	0	0	0	0	0
0	0	0	0	0	0	0	0	0	0	0	0	0	0	0	0	0	0	0	0	0	0	0	0	0	0	0	0	0	0	0	0	0	0	0	0	0	0	0	0	0	0	0	0	0	0	0	0	0	0
0	0	0	0	0	0	0	0	0	0	0	0	0	0	0	0	0	0	0	0	0	0	0	0	0	0	0	0	0	0	0	0	0	0	0	0	0	0	0	0	0	0	0	0	0	0	0	0	0	0
0	0	0	0	0	0	0	0	0	0	0	0	0	0	0	0	0	0	0	0	0	0	0	0	0	0	0	0	0	0	0	0	0	0	0	0	0	0	0	0	0	0	0	0	0	0	0	0	0	0
0	0	0	0	0	0	0	0	0	0	0	0	0	0	0	0	0	0	0	0	0	0	0	0	0	0	0	0	0	0	0	0	0	0	0	0	0	0	0	0	0	0	0	0	0	0	0	0	0	0
0	0	0	0	0	0	0	0	0	0	0	0	0	0	0	0	0	0	0	0	0	0	0	0	0	0	0	0	0	0	0	0	0	0	0	0	0	0	0	0	0	0	0	0	0	0	0	0	0	0
0	0	0	0	0	0	0	0	0	0	0	0	0	0	0	0	0	0	0	0	0	0	0	0	0	0	0	0	0	0	0	0	0	0	0	0	0	0	0	0	0	0	0	0	0	0	0	0	0	0
0	0	0	0	0	0	0	0	0	0	0	0	0	0	0	0	0	0	0	0	0	0	0	0	0	0	0	0	0	0	0	0	0	0	0	0	0	0	0	0	0	0	0	0	0	0	0	0	0	0
0	0	0	0	0	0	0	0	0	0	0	0	0	0	0	0	0	0	0	0	0	0	0	0	0	0	0	0	0	0	0	0	0	0	0	0	0	0	0	0	0	0	0	0	0	0	0	0	0	0
0	0	0	0	0	0	0	0	0	0	0	0	0	0	0	0	0	0	0	0	0	0	0	0	0	0	0	0	0	0	0	0	0	0	0	0	0	0	0	0	0	0	0	0	0	0	0	0	0	0
0	0	0	0	0	0	0	0	0	0	0	0	0	0	0	0	0	0	0	0	0	0	0	0	0	0	0	0	0	0	0	0	0	0	0	0	0	0	0	0	0	0	0	0	0	0	0	0	0	0
0	0	0	0	0	0	0	0	0	0	0	0	0	0	0	0	0	0	0	0	0	0	0	0	0	0	0	0	0	0	0	0	0	0	0	0	0	0	0	0	0	0	0	0	0	0	0	0	0	0
0	0	0	0	0	0	0	0	0	0	0	0	0	0	0	0	0	0	0	0	0	0	0	0	0	0	0	0	0	0	0	0	0	0	0	0	0	0	0	0	0	0	0	0	0	0	0	0	0	0
0	0	0	0	0	0	0	0	0	0	0	0	0	0	0	0	0	0	0	0	0	0	0	0	0	0	0	0	0	0	0	0	0	0	0	0	0	0	0	0	0	0	0	0	0	0	0	0	0	0
0	0	0	0	0	0	0	0	0	0	0	0	0	0	0	0	0	0	0	0	0	0	0	0	0	0	0	0	0	0	0	0	0	0	0	0	0	0	0	0	0	0	0	0	0	0	0	0	0	0
0	0	0	0	0	0	0	0	0	0	0	0	0	0	0	0	0	0	0	0	0	0	0	0	0	0	0	0	0	0	0	0	0	0	0	0	0	0	0	0	0	0	0	0	0	0	0	0	0	0
0	0	0	0	0	0	0	0	0	0	0	0	0	0	0	0	0	0	0	0	0	0	0	0	0	0	0	0	0	0	0	0	0	0	0	0	0	0	0	0	0	0	0	0	0	0	0	0	0	0
0	0	0	0	0	0	0	0	0	0	0	0	0	0	0	0	0	0	0	0	0	0	0	0	0	0	0	0	0	0	0	0	0	0	0	0	0	0	0	0	0	0	0	0	0	0	0	0	0	0
0	0	0	0	0	0	0	0	0	0	0	0	0	0	0	0	0	0	0	0	0	0	0	0	0	0	0	0	0	0	0	0	0	0	0	0	0	0	0	0	0	0	0	0	0	0	0	0	0	0
0	0	0	0	0	0	0	0	0	0	0	0	0	0	0	0	0	0	0	0	0	0	0	0	0	0	0	0	0	0	0	0	0	0	0	0	0	0	0	0	0	0	0	0	0	0	0	0	0	0
0	0	0	0	0	0	0	0	0	0	0	0	0	0	0	0	0	0	0	0	0	0	0	0	0	0	0	0	0	0	0	0	0	0	0	0	0	0	0	0	0	0	0	0	0	0	0	0	0	0
0	0	0	0	0	0	0	0	0	0	0	0	0	0	0	0	0	0	0	0	0	0	0	0	0	0	0	0	0	0	0	0	0	0	0	0	0	0	0	0	0	0	0	0	0	0	0	0	0	0
0	0	0	0	0	0	0	0	0	0	0	0	0	0	0	0	0	0	0	0	0	0	0	0	0	0	0	0	0	0	0	0	0	0	0	0	0	0	0	0	0	0	0	0	0	0	0	0	0	0
0	0	0	0	0	0	0	0	0	0	0	0	0	0	0	0	0	0	0	0	0	0	0	0	0	0	0	0	0	0	0	0	0	0	0	0	0	0	0	0	0	0	0	0	0	0	0	0	0	0
0	0	0	0	0	0	0	0	0	0	0	0	0	0	0	0	0	0	0	0	0	0	0	0	0	0	0	0	0	0	0	0	0	0	0	0	0	0	0	0	0	0	0	0	0	0	0	0	0	0
0	0	0	0	0	0	0	0	0	0	0	0	0	0	0	0	0	0	0	0	0	0	0	0	0	0	0	0	0	0	0	0	0	0	0	0	0	0	0	0	0	0	0	0	0	0	0	0	0	0
0	0	0	0	0	0	0	0	0	0	0	0	0	0	0	0	0	0	0	0	0	0	0	0	0	0	0	0	0	0	0	0	0	0	0	0	0	0	0	0	0	0	0	0	0	0	0	0	0	0
0	0	0	0	0	0	0	0	0	0	0	0	0	0	0	0	0	0	0	0	0	0	0	0	0	0	0	0	0	0	0	0	0	0	0	0	0	0	0	0	0	0	0	0	0	0	0	0	0	0
0	0	0	0	0	0	0	0	0	0	0	0	0	0	0	0	0	0	0	0	0	0	0	0	0	0	0	0	0	0	0	0	0	0	0	0	0	0	0	0	0	0	0	0	0	0	0	0	0	0
0	0	0	0	0	0	0	0	0	0	0	0	0	0	0	0	0	0	0	0	0	0	0	0	0	0	0	0	0	0	0	0	0	0	0	0	0	0	0	0	0	0	0	0	0	0	0	0	0	0
0	0	0	0	0	0	0	0	0	0	0	0	0	0	0	0	0	0	0	0	0	0	0	0	0	0	0	0	0	0	0	0	0	0	0	0	0	0	0	0	0	0	0	0	0	0	0	0	0	0
0	0	0	0	0	0	0	0	0	0	0	0	0	0	0	0	0	0	0	0	0	0	0	0	0	0	0	0	0	0	0	0	0	0	0	0	0	0	0	0	0	0	0	0	0	0	0	0	0	0
0	0	0	0	0	0	0	0	0	0	0	0	0	0	0	0	0	0	0	0	0	0	0	0	0	0	0	0	0	0	0	0	0	0	0	0	0	0	0	0	0	0	0	0	0	0	0	0	0	0
0	0	0	0	0	0	0	0	0	0	0	0	0	0	0	0	0	0	0	0	0	0	0	0	0	0	0	0	0	0	0	0	0	0	0	0	0	0	0	0	0	0	0	0	0	0	0	0	0	0
0	0	0	0	0	0	0	0	0	0	0	0	0	0	0	0	0	0	0	0	0	0	0	0	0	0	0	0	0	0	0	0	0	0	0	0	0	0	0	0	0	0	0	0	0	0	0	0	0	0
0	0	0	0	0	0	0	0	0	0	0	0	0	0	0	0	0	0	0	0	0	0	0	0	0	0	0	0	0	0	0	0	0	0	0	0	0	0	0	0	0	0	0	0	0	0	0	0	0	0
0	0	0	0	0	0	0	0	0	0	0	0	0	0	0	0	0	0	0	0	0	0	0	0	0	0	0	0	0	0	0	0	0	0	0	0	0	0	0	0	0	0	0	0	0	0	0	0	0	0
0	0	0	0	0	0	0	0	0	0	0	0	0	0	0	0	0	0	0	0	0	0	0	0	0	0	0	0	0	0	0	0	0	0	0	0	0	0	0	0	0	0	0	0	0	0	0	0	0	0
0	0	0	0	0	0	0	0	0	0	0	0	0	0	0	0	0	0	0	0	0	0	0	0	0	0	0	0	0	0	0	0	0	0	0	0	0	0	0	0	0	0	0	0	0	0	0	0	0	0
0	0	0	0	0	0	0	0	0	0	0	0	0	0	0	0	0	0	0	0	0	0	0	0	0	0	0	0	0	0	0	0	0	0	0	0	0	0	0	0	0	0	0	0	0	0	0	0	0	0
0	0	0	0	0	0	0	0	0	0	0	0	0	0	0	0	0	0	0	0	0	0	0	0	0	0	0	0	0	0	0	0	0	0	0	0	0	0	0	0	0	0	0	0	0	0	0	0	0	0
0	0	0	0	0	0	0	0	0	0	0	0	0	0	0	0	0	0	0	0	0	0	0	0	0	0	0	0	0	0	0	0	0	0	0	0	0	0	0	0	0	0	0	0	0	0	0	0	0	0
0	0	0	0	0	0	0	0	0	0	0	0	0	0	0	0	0	0	0	0	0	0	0	0	0	0	0	0	0	0	0	0	0	0	0	0	0	0	0	0	0	0	0	0	0	0	0	0	0	0
0	0	0	0	0	0	0	0	0	0	0	0	0	0	0	0	0	0	0	0	0	0	0	0	0	0	0	0	0	0	0	0	0	0	0	0	0	0	0	0	0	0	0	0	0	0	0	0	0	0
0	0	0	0	0	0	0	0	0	0	0	0	0	0	0	0	0	0	0	0	0	0	0	0	0	0	0	0	0	0	0	0	0	0	0	0	0	0	0	0	0	0	0	0	0	0	0	0	0	0
0	0	0	0	0	0	0	0	0	0	0	0	0	0	0	0	0	0	0	0	0	0	0	0	0	0	0	0	0	0	0	0	0	0	0	0	0	0	0	0	0	0	0	0	0	0	0	0	0	0
0	0	0	0	0	0	0	0	0	0	0	0	0	0	0	0	0	0	0	0	0	0	0	0	0	0	0	0	0	0	0	0	0	0	0	0	0	0	0	0	0	0	0	0	0	0	0	0	0	0
0	0	0	0	0	0	0	0	0	0	0	0	0	0	0	0	0	0	0	0	0	0	0	0	0	0	0	0	0	0	0	0	0	0	0	0	0	0	0	0	0	0	0	0	0	0	0	0	0	0
0	0	0	0	0	0	0	0	0	0	0	0	0	0	0	0	0	0	0	0	0	0	0	0	0	0	0	0	0	0	0	0	0	0	0	0	0	0	0	0	0	0	0	0	0	0	0	0	0	0
0	0	0	0	0	0	0	0	0	0	0	0	0	0	0	0	0	0	0	0	0	0	0	0	0	0	0	0	0	0	0	0	0	0	0	0	0	0	0	0	0	0	0	0	0	0	0	0	0	0
0	0	0	0	0	0	0	0	0	0	0	0	0	0	0	0	0	0	0	0	0	0	0	0	0	0	0	0	0	0	0	0	0	0	0	0	0	0	0	0	0	0	0	0	0	0	0	0	0	0
0	0	0	0	0	0	0	0	0	0	0	0	0	0	0	0	0	0	0	0	0	0	0	0	0	0	0	0	0	0	0	0	0	0	0	0	0	0	0	0	0	0	0	0	0	0	0	0	0	0
0	0	0	0	0	0	0	0	0	0	0	0	0	0	0	0	0	0	0	0	0	0	0	0	0	0	0	0	0	0	0	0	0	0	0	0	0	0	0	0	0	0	0	0	0	0	0	0	0	0
0	0	0	0	0	0	0	0	0	0	0	0	0	0	0	0	0	0	0	0	0	0	0	0	0	0	0	0	0	0	0	0	0	0	0	0	0	0	0	0	0	0	0	0	0	0	0	0	0	0
0	0	0	0	0	0	0	0	0	0	0	0	0	0	0	0	0	0	0	0	0	0	0	0	0	0	0	0	0	0	0	0	0	0	0	0	0	0	0	0	0	0	0	0	0	0	0	0	0	0
0	0	0	0	0	0	0	0	0	0	0	0	0	0	0	0	0	0	0	0	0	0	0	0	0	0	0	0	0	0	0	0	0	0	0	0	0	0	0	0	0	0	0	0	0	0	0	0	0	0
0	0	0	0	0	0	0	0	0	0	0	0	0	0	0	0	0	0	0	0	0	0	0	0	0	0	0	0	0	0	0	0	0	0	0	0	0	0	0	0	0	0	0	0	0	0	0	0	0	0
0	0	0	0	0	0	0	0	0	0	0	0	0	0	0	0	0	0	0	0	0	0	0	0	0	0	0	0	0	0	0	0	0	0	0	0	0	0	0	0	0	0	0	0	0	0	0	0	0	0
0	0	0	0	0	0	0	0	0	0	0	0	0	0	0	0	0	0	0	0	0	0	0	0	0	0	0	0	0	0	0	0	0	0	0	0	0	0	0	0	0	0	0	0	0	0	0	0	0	0
0	0	0	0	0	0	0	0	0	0	0	0	0	0	0	0	0	0	0	0	0	0	0	0	0	0	0	0	0	0	0	0	0	0	0	0	0	0	0	0	0	0	0	0	0	0	0	0	0	0
0	0	0	0	0	0	0	0	0	0	0	0	0	0	0	0	0	0	0	0	0	0	0	0	0	0	0	0	0	0	0	0	0	0	0	0	0	0	0	0	0	0	0	0	0	0	0	0	0	0
0	0	0	0	0	0	0	0	0	0	0	0	0	0	0	0	0	0	0	0	0	0	0	0	0	0	0	0	0	0	0	0	0	0	0	0	0	0	0	0	0	0	0	0	0	0	0	0	0	0
0	0	0	0	0	0	0	0	0	0	0	0	0	0	0	0	0	0	0	0	0	0	0	0	0	0	0	0	0	0	0	0	0	0	0	0	0	0	0	0	0	0	0	0	0	0	0	0	0	0
0	0	0	0	0	0	0	0	0	0	0	0	0	0	0	0	0	0	0	0	0	0	0	0	0	0	0	0	0	0	0	0	0	0	0	0	0	0	0	0	0	0	0	0	0	0	0	0	0	0
0	0	0	0	0	0	0	0	0	0	0	0	0	0	0	0	0	0	0	0	0	0	0	0	0	0	0	0	0	0	0	0	0	0	0	0	0	0	0	0	0	0	0	0	0	0	0	0	0	0
0	0	0	0	0	0	0	0	0	0	0	0	0	0	0	0	0	0	0	0	0	0	0	0	0	0	0	0	0	0	0	0	0	0	0	0	0	0	0	0	0	0	0	0	0	0	0	0	0	0
0	0	0	0	0	0	0	0	0	0	0	0	0	0	0	0	0	0	0	0	0	0	0	0	0	0	0	0	0	0	0	0	0	0	0	0	0	0	0	0	0	0	0	0	0	0	0	0	0	0
0	0	0	0	0	0	0	0	0	0	0	0	0	0	0	0	0	0	0	0	0	0	0	0	0	0	0	0	0	0	0	0	0	0	0	0	0	0	0	0	0	0	0	0	0	0	0	0	0	0
0	0	0	0	0	0	0	0	0	0	0	0	0	0	0	0	0	0	0	0	0	0	0	0	0	0	0	0	0	0	0	0	0	0	0	0	0	0	0	0	0	0	0	0	0	0	0	0	0	0
0	0	0	0	0	0	0	0	0	0	0	0	0	0	0	0	0	0	0	0	0	0	0	0	0	0	0	0	0	0	0	0	0	0	0	0	0	0	0	0	0	0	0	0	0	0	0	0	0	0
0	0	0	0	0	0	0	0	0	0	0	0	0	0	0	0	0	0	0	0	0	0	0	0	0	0	0	0	0	0	0	0	0	0	0	0	0	0	0	0	0	0	0	0	0	0	0	0	0	0
0	0	0	0	0	0	0	0	0	0	0	0	0	0	0	0	0	0	0	0	0	0	0	0	0	0	0	0	0	0	0	0	0	0	0	0	0	0	0	0	0	0	0	0	0	0	0	0	0	0
0	0	0	0	0	0	0	0	0	0	0	0	0	0	0	0	0	0	0	0	0	0	0	0	0	0	0	0	0	0	0	0	0	0	0	0	0	0	0	0	0	0	0	0	0	0	0	0	0	0
0	0	0	0	0	0	0	0	0	0	0	0	0	0	0	0	0	0	0	0	0	0	0	0	0	0	0	0	0	0	0	0	0	0	0	0	0	0	0	0	0	0	0	0	0	0	0	0	0	0
0	0	0	0	0	0	0	0	0	0	0	0	0	0	0	0	0	0	0	0	0	0	0	0	0	0	0	0	0	0	0	0	0	0	0	0	0	0	0	0	0	0	0	0	0	0	0	0	0	0
0	0	0	0	0	0	0	0	0	0	0	0	0	0	0	0	0	0	0	0	0	0	0	0	0	0	0	0	0	0	0	0	0	0	0	0	0	0	0	0	0	0	0	0	0	0	0	0	0	0
0	0	0	0	0	0	0	0	0	0	0	0	0	0	0	0	0	0	0	0	0	0	0	0	0	0	0	0	0	0	0	0	0	0	0	0	0	0	0	0	0	0	0	0	0	0	0	0	0	0
0	0	0	0	0	0	0	0	0	0	0	0	0	0	0	0	0	0	0	0	0	0	0	0	0	0	0	0	0	0	0	0	0	0	0	0	0	0	0	0	0	0	0	0	0	0	0	0	0	0
0	0	0	0	0	0	0	0	0	0	0	0	0	0	0	0	0	0	0	0	0	0	0	0	0	0	0	0	0	0	0	0	0	0	0	0	0	0	0	0	0	0	0	0	0	0	0	0	0	0
0	0	0	0	0	0	0	0	0	0	0	0	0	0	0	0	0	0	0	0	0	0	0	0	0	0	0	0	0	0	0	0	0	0	0	0	0	0	0	0	0	0	0	0	0	0	0	0	0	0
0	0	0	0	0	0	0	0	0	0	0	0	0	0	0	0	0	0	0	0	0	0	0	0	0	0	0	0	0	0	0	0	0	0	0	0	0	0	0	0	0	0	0	0	0	0	0	0	0	0
0	0	0	0	0	0	0	0	0	0	0	0	0	0	0	0	0	0	0	0	0	0	0	0	0	0	0	0	0	0	0	0	0	0	0	0	0	0	0	0	0	0	0	0	0	0	0	0	0	0
0	0	0	0	0	0	0	0	0	0	0	0	0	0	0	0	0	0	0	0	0	0	0	0	0	0	0	0	0	0	0	0	0	0	0	0	0	0	0	0	0	0	0	0	0	0	0	0	0	0
0	0	0	0	0	0	0	0	0	0	0	0	0	0	0	0	0	0	0	0	0	0	0	0	0	0	0	0	0	0	0	0	0	0	0	0	0	0	0	0	0	0	0	0	0	0	0	0	0	0
0	0	0	0	0	0	0	0	0	0	0	0	0	0	0	0	0	0	0	0	0	0	0	0	0	0	0	0	0	0	0	0	0	0	0	0	0	0	0	0	0	0	0	0	0	0	0	0	0	0
0	0	0	0	0	0	0	0	0	0	0	0	0	0	0	0	0	0	0	0	0	0	0	0	0	0	0	0	0	0	0	0	0	0	0	0	0	0	0	0	0	0	0	0	0	0	0	0	0	0
0	0	0	0	0	0	0	0	0	0	0	0	0	0	0	0	0	0	0	0	0	0	0	0	0	0	0	0	0	0	0	0	0	0	0	0	0	0	0	0	0	0	0	0	0	0	0	0	0	0
0	0	0	0	0	0	0	0	0	0	0	0	0	0	0	0	0	0	0	0	0	0	0	0	0	0	0	0	0	0	0	0	0	0	0	0	0	0	0	0	0	0	0	0	0	0	0	0	0	0
0	0	0	0	0	0	0	0	0	0	0	0	0	0	0	0	0	0	0	0	0	0	0	0	0	0	0	0	0	0	0	0	0	0	0	0	0	0	0	0	0	0	0	0	0	0	0	0	0	0
0	0	0	0	0	0	0	0	0	0	0	0	0	0	0	0	0	0	0	0	0	0	0	0	0	0	0	0	0	0	0	0	0	0	0	0	0	0	0	0	0	0	0	0	0	0	0	0	0	0
0	0	0	0	0	0	0	0	0	0	0	0	0	0	0	0	0	0	0	0	0	0	0	0	0	0	0	0	0	0	0	0	0	0	0	0	0	0	0	0	0	0	0	0	0	0	0	0	0	0
0	0	0	0	0	0	0	0	0	0	0	0	0	0	0	0	0	0	0	0	0	0	0	0	0	0	0	0	0	0	0	0	0	0	0	0	0	0	0	0	0	0	0	0	0	0	0	0	0	0
0	0	0	0	0	0	0	0	0	0	0	0	0	0	0	0	0	0	0	0	0	0	0	0	0	0	0	0	0	0	0	0	0	0	0	0	0	0	0	0	0	0	0	0	0	0	0	0	0	0
0	0	0	0	0	0	0	0	0	0	0	0	0	0	0	0	0	0	0	0	0	0	0	0	0	0	0	0	0	0	0	0	0	0	0	0	0	0	0	0	0	0	0	0	0	0	0	0	0	0
0	0	0	0	0	0	0	0	0	0	0	0	0	0	0	0	0	0	0	0	0	0	0	0	0	0	0	0	0	0	0	0	0	0	0	0	0	0	0	0	0	0	0	0	0	0	0	0	0	0
0	0	0	0	0	0	0	0	0	0	0	0	0	0	0	0	0	0	0	0	0	0	0	0	0	0	0	0	0	0	0	0	0	0	0	0	0	0	0	0	0	0	0	0	0	0	0	0	0	5.54338
0	0	0	0	0	0	0	0	0	0	0	0	0	0	0	0	0	0	0	0	0	0	0	0	0	0	0	0	0	0	0	0	0	0	0	0	0	0	0	0	0	0	0	0	0	0	0	0	5.55156	5.52191
0	0	0	0	0	0	0	0	0	0	0	0	0	0	0	0	0	0	0	0	0	0	0	0	0	0	0	0	0	0	0	0	0	0	0	0	0	0	0	0	0	0	0	0	0	0	0	5.56481	5.51726	5.50075
0	0	0	0	0	0	0	0	0	0	0	0	0	0	0	0	0	0	0	0	0	0	0	0	0	0	0	0	0	0	0	0	0	0	0	0	0	0	0	0	0	0	0	0	0	0	5.57848	5.5126	5.49606	5.47991
0	0	0	0	0	0	0	0	0	0	0	0	0	0	0	0	0	0	0	0	0	0	0	0	0	0	0	0	0	0	0	0	0	0	0	0	0	0	0	0	0	0	0	0	0	0	5.51664	5.49138	5.4752	5.4594
0	0	0	0	0	0	0	0	0	0	0	0	0	0	0	0	0	0	0	0	0	0	0	0	0	0	0	0	0	0	0	0	0	0	0	0	0	0	0	0	0	0	0	0	0	5.53025	5.48671	5.4705	5.45468	5.43921
0	0	0	0	0	0	0	0	0	0	0	0	0	0	0	0	0	0	0	0	0	0	0	0	0	0	0	0	0	0	0	0	0	0	0	0	0	0	0	0	0	0	0	0	5.54422	5.48206	5.46582	5.44997	5.43449	5.41937
0	0	0	0	0	0	0	0	0	0	0	0	0	0	0	0	0	0	0	0	0	0	0	0	0	0	0	0	0	0	0	0	0	0	0	0	0	0	0	0	0	0	0	5.55854	5.48224	5.46116	5.44528	5.42978	5.41465	5.39987
0	0	0	0	0	0	0	0	0	0	0	0	0	0	0	0	0	0	0	0	0	0	0	0	0	0	0	0	0	0	0	0	0	0	0	0	0	0	0	0	0	0	5.5732	5.49611	5.45653	5.44062	5.4251	5.40996	5.39517	5.38072
0	0	0	0	0	0	0	0	0	0	0	0	0	0	0	0	0	0	0	0	0	0	0	0	0	0	0	0	0	0	0	0	0	0	0	0	0	0	0	0	0	5.58819	5.51031	5.45194	5.436	5.42046	5.4053	5.39049	5.37604	5.36193
0	0	0	0	0	0	0	0	0	0	0	0	0	0	0	0	0	0	0	0	0	0	0	0	0	0	0	0	0	0	0	0	0	0	0	0	0	0	0	0	0	5.52484	5.44823	5.43143	5.41586	5.40068	5.38586	5.3714	5.35729	5.3435
0	0	0	0	0	0	0	0	0	0	0	0	0	0	0	0	0	0	0	0	0	0	0	0	0	0	0	0	0	0	0	0	0	0	0	0	0	0	0	0	5.5397	5.46232	5.42691	5.41132	5.39611	5.38128	5.36681	5.35269	5.3389	5.32544
0	0	0	0	0	0	0	0	0	0	0	0	0	0	0	0	0	0	0	0	0	0	0	0	0	0	0	0	0	0	0	0	0	0	0	0	0	0	0	5.55486	5.47673	5.42246	5.40684	5.39161	5.37676	5.36228	5.34815	5.33437	5.32091	5.30776
0	0	0	0	0	0	0	0	0	0	0	0	0	0	0	0	0	0	0	0	0	0	0	0	0	0	0	0	0	0	0	0	0	0	0	0	0	0	5.57035	5.49145	5.41809	5.40243	5.38718	5.37231	5.35782	5.34368	5.3299	5.31644	5.3033	5.29046
0	0	0	0	0	0	0	0	0	0	0	0	0	0	0	0	0	0	0	0	0	0	0	0	0	0	0	0	0	0	0	0	0	0	0	0	0	5.58614	5.50649	5.42891	5.39811	5.38283	5.36795	5.35344	5.33929	5.3255	5.31204	5.29891	5.28609	5.27356
0	0	0	0	0	0	0	0	0	0	0	0	0	0	0	0	0	0	0	0	0	0	0	0	0	0	0	0	0	0	0	0	0	0	0	0	0	5.52185	5.44352	5.39389	5.37858	5.36367	5.34915	5.33499	5.32119	5.30774	5.29461	5.28179	5.26928	5.25706
0	0	0	0	0	0	0	0	0	0	0	0	0	0	0	0	0	0	0	0	0	0	0	0	0	0	0	0	0	0	0	0	0	0	0	0	5.53752	5.45846	5.38979	5.37445	5.35951	5.34497	5.3308	5.31699	5.30353	5.2904	5.2776	5.2651	5.25289	5.24097
0	0	0	0	0	0	0	0	0	0	0	0	0	0	0	0	0	0	0	0	0	0	0	0	0	0	0	0	0	0	0	0	0	0	0	5.55351	5.47372	5.39599	5.37043	5.35547	5.3409	5.32672	5.3129	5.29943	5.28631	5.27351	5.26102	5.24883	5.23693	5.2253
0	0	0	0	0	0	0	0	0	0	0	0	0	0	0	0	0	0	0	0	0	0	0	0	0	0	0	0	0	0	0	0	0	0	5.56983	5.4893	5.41085	5.36655	5.35156	5.33697	5.32277	5.30894	5.29546	5.28233	5.26954	5.25706	5.24488	5.233	5.2214	5.21006
0	0	0	0	0	0	0	0	0	0	0	0	0	0	0	0	0	0	0	0	0	0	0	0	0	0	0	0	0	0	0	0	0	5.58647	5.50521	5.42604	5.36282	5.3478	5.33318	5.31896	5.30512	5.29163	5.2785	5.2657	5.25323	5.24107	5.2292	5.21762	5.20631	5.19526
0	0	0	0	0	0	0	0	0	0	0	0	0	0	0	0	0	0	0	0	0	0	0	0	0	0	0	0	0	0	0	0	0	5.52146	5.44157	5.36377	5.3442	5.32956	5.31531	5.30145	5.28796	5.27482	5.26202	5.24955	5.2374	5.22554	5.21398	5.20269	5.19167	5.18091
0	0	0	0	0	0	0	0	0	0	0	0	0	0	0	0	0	0	0	0	0	0	0	0	0	0	0	0	0	0	0	0	5.53805	5.45745	5.37894	5.34077	5.3261	5.31184	5.29796	5.28445	5.27131	5.25851	5.24604	5.23389	5.22204	5.21049	5.19923	5.18823	5.17749	5.16701
0	0	0	0	0	0	0	0	0	0	0	0	0	0	0	0	0	0	0	0	0	0	0	0	0	0	0	0	0	0	0	5.555	5.47368	5.39446	5.33755	5.32285	5.30855	5.29466	5.28114	5.26798	5.25517	5.2427	5.23056	5.21872	5.20719	5.19594	5.18496	5.17425	5.16379	5.15358
0	0	0	0	0	0	0	0	0	0	0	0	0	0	0	0	0	0	0	0	0	0	0	0	0	0	0	0	0	0	5.57232	5.49027	5.41035	5.33453	5.31979	5.30547	5.29155	5.27802	5.26485	5.25204	5.23957	5.22742	5.21559	5.20407	5.19283	5.18188	5.17119	5.16076	5.15057	5.14062
0	0	0	0	0	0	0	0	0	0	0	0	0	0	0	0	0	0	0	0	0	0	0	0	0	0	0	0	0	0	5.50724	5.42661	5.34808	5.31697	5.30262	5.28867	5.27512	5.26194	5.24912	5.23664	5.2245	5.21267	5.20115	5.18993	5.17899	5.16832	5.15792	5.14776	5.13784	5.12816
0	0	0	0	0	0	0	0	0	0	0	0	0	0	0	0	0	0	0	0	0	0	0	0	0	0	0	0	0	5.5246	5.44326	5.36403	5.31438	5.3	5.28603	5.27246	5.25926	5.24643	5.23394	5.2218	5.20998	5.19847	5.18725	5.17633	5.16568	5.15529	5.14516	5.13527	5.12562	5.11619
0	0	0	0	0	0	0	0	0	0	0	0	0	0	0	0	0	0	0	0	0	0	0	0	0	0	0	0	5.54236	5.46031	5.38039	5.31206	5.29764	5.28365	5.27005	5.25683	5.24399	5.2315	5.21935	5.20753	5.19602	5.18482	5.1739	5.16327	5.1529	5.1428	5.13293	5.12331	5.11391	5.10473
0	0	0	0	0	0	0	0	0	0	0	0	0	0	0	0	0	0	0	0	0	0	0	0	0	0	0	5.56055	5.47778	5.39716	5.31865	5.29556	5.28154	5.26791	5.25468	5.24182	5.22932	5.21716	5.20534	5.19383	5.18264	5.17173	5.16111	5.15077	5.14068	5.13084	5.12124	5.11188	5.10273	5.09379
0	0	0	0	0	0	0	0	0	0	0	0	0	0	0	0	0	0	0	0	0	0	0	0	0	0	5.57917	5.49568	5.41436	5.33517	5.29378	5.27972	5.26607	5.25281	5.23994	5.22742	5.21526	5.20343	5.19193	5.18073	5.16984	5.15923	5.1489	5.13883	5.12901	5.11944	5.1101	5.10099	5.09209	5.08339
0	0	0	0	0	0	0	0	0	0	0	0	0	0	0	0	0	0	0	0	0	0	0	0	0	0	5.51404	5.43201	5.35213	5.29231	5.27822	5.26454	5.25126	5.23836	5.22583	5.21366	5.20183	5.19032	5.17913	5.16824	5.15764	5.14732	5.13727	5.12747	5.11792	5.10861	5.09952	5.09066	5.08199	5.07353
0	0	0	0	0	0	0	0	0	0	0	0	0	0	0	0	0	0	0	0	0	0	0	0	0	5.53287	5.45013	5.36956	5.29119	5.27706	5.26334	5.25004	5.23712	5.22457	5.21238	5.20054	5.18903	5.17784	5.16696	5.15636	5.14605	5.13602	5.12624	5.11671	5.10742	5.09836	5.08952	5.08089	5.07246	5.06423
0	0	0	0	0	0	0	0	0	0	0	0	0	0	0	0	0	0	0	0	0	0	0	0	5.55219	5.46874	5.38748	5.30835	5.27625	5.2625	5.24917	5.23622	5.22366	5.21146	5.1996	5.18809	5.17689	5.16601	5.15542	5.14512	5.13509	5.12533	5.11582	5.10655	5.09752	5.0887	5.0801	5.07171	5.06351	5.0555
0	0	0	0	0	0	0	0	0	0	0	0	0	0	0	0	0	0	0	0	0	0	0	5.57204	5.48786	5.4059	5.32609	5.27582	5.26204	5.24867	5.2357	5.22312	5.2109	5.19903	5.18751	5.17631	5.16542	5.15484	5.14454	5.13452	5.12477	5.11528	5.10603	5.09701	5.08822	5.07965	5.07129	5.06312	5.05514	5.04735
0	0	0	0	0	0	0	0	0	0	0	0	0	0	0	0	0	0	0	0	0	0	0	5.50752	5.42485	5.34436	5.2758	5.26198	5.24858	5.23558	5.22297	5.21073	5.19885	5.18731	5.1761	5.16521	5.15463	5.14434	5.13433	5.12458	5.1151	5.10587	5.09687	5.0881	5.07956	5.07122	5.06308	5.05514	5.04738	5.03979
0	0	0	0	0	0	0	0	0	0	0	0	0	0	0	0	0	0	0	0	0	0	5.52775	5.44436	5.36318	5.28415	5.26235	5.2489	5.23587	5.22323	5.21097	5.19907	5.18752	5.17631	5.16541	5.15482	5.14453	5.13452	5.12479	5.11532	5.1061	5.09712	5.08837	5.07984	5.07153	5.06342	5.0555	5.04777	5.04022	5.03284
0	0	0	0	0	0	0	0	0	0	0	0	0	0	0	0	0	0	0	0	0	5.54856	5.46446	5.38258	5.30287	5.26316	5.24968	5.23661	5.22394	5.21166	5.19974	5.18817	5.17694	5.16603	5.15544	5.14515	5.13514	5.12541	5.11595	5.10674	5.09777	5.08904	5.08053	5.07224	5.06415	5.05626	5.04856	5.04104	5.0337	5.02652
0	0	0	0	0	0	0	0	0	0	0	0	0	0	0	0	0	0	0	0	5.56999	5.48516	5.40258	5.32218	5.26446	5.25093	5.23783	5.22512	5.21281	5.20086	5.18927	5.17803	5.16711	5.15651	5.14621	5.13621	5.12648	5.11702	5.10782	5.09886	5.09015	5.08165	5.07338	5.06531	5.05745	5.04977	5.04228	5.03496	5.02781	5.02082
0	0	0	0	0	0	0	0	0	0	0	0	0	0	0	0	0	0	0	0	5.50651	5.42321	5.34212	5.26626	5.25268	5.23953	5.2268	5.21445	5.20248	5.19086	5.1796	5.16867	5.15806	5.14775	5.13774	5.12802	5.11856	5.10936	5.10041	5.09171	5.08323	5.07497	5.06692	5.05907	5.05142	5.04395	5.03666	5.02954	5.02258	5.01578
0	0	0	0	0	0	0	0	0	0	0	0	0	0	0	0	0	0	0	5.52853	5.44451	5.36272	5.28313	5.25496	5.24177	5.22899	5.21661	5.2046	5.19297	5.18168	5.17073	5.16011	5.14979	5.13977	5.13004	5.12058	5.11139	5.10245	5.09375	5.08528	5.07703	5.069	5.06117	5.05354	5.04609	5.03882	5.03173	5.02479	5.01802	5.0114
0	0	0	0	0	0	0	0	0	0	0	0	0	0	0	0	0	0	5.55126	5.46651	5.38402	5.30373	5.2578	5.24456	5.23173	5.21931	5.20727	5.19561	5.1843	5.17333	5.16268	5.15235	5.14233	5.13259	5.12313	5.11393	5.10499	5.0963	5.08783	5.0796	5.07158	5.06376	5.05614	5.04872	5.04147	5.03439	5.02749	5.02074	5.01414	5.00769
0	0	0	0	0	0	0	0	0	0	0	0	0	0	0	0	0	5.57473	5.48924	5.40603	5.32506	5.26123	5.24793	5.23506	5.22259	5.21052	5.19882	5.18748	5.17648	5.16582	5.15547	5.14543	5.13568	5.12621	5.11702	5.10807	5.09938	5.09092	5.08269	5.07468	5.06687	5.05927	5.05186	5.04463	5.03757	5.03069	5.02396	5.01739	5.01096	5.00467
0	0	0	0	0	0	0	0	0	0	0	0	0	0	0	0	0	5.51275	5.42881	5.34713	5.26765	5.25192	5.239	5.22648	5.21436	5.20263	5.19125	5.18023	5.16954	5.15917	5.14912	5.13935	5.12987	5.12067	5.11172	5.10303	5.09457	5.08634	5.07833	5.07054	5.06294	5.05554	5.04833	5.04129	5.03442	5.02771	5.02116	5.01475	5.00849	5.00236
0	0	0	0	0	0	0	0	0	0	0	0	0	0	0	0	5.53706	5.45239	5.36999	5.28983	5.25656	5.24357	5.23101	5.21884	5.20706	5.19565	5.1846	5.17388	5.16349	5.15341	5.14363	5.13414	5.12492	5.11596	5.10726	5.0988	5.09058	5.08257	5.07478	5.06719	5.0598	5.05259	5.04556	5.03871	5.03202	5.02548	5.0191	5.01285	5.00675	5.00077
0	0	0	0	0	0	0	0	0	0	0	0	0	0	0	5.56223	5.4768	5.39369	5.31282	5.26187	5.24883	5.2362	5.22399	5.21216	5.20071	5.18962	5.17887	5.16845	5.15834	5.14854	5.13903	5.1298	5.12083	5.11212	5.10365	5.09542	5.08742	5.07963	5.07204	5.06465	5.05745	5.05043	5.04359	5.03691	5.03039	5.02402	5.01779	5.0117	5.00575	4.99992
0	0	0	0	0	0	0	0	0	0	0	0	0	0	5.58829	5.5021	5.41825	5.33667	5.26791	5.25479	5.24211	5.22983	5.21796	5.20646	5.19532	5.18454	5.17408	5.16395	5.15412	5.14459	5.13534	5.12635	5.11763	5.10915	5.10092	5.0929	5.08511	5.07752	5.07013	5.06294	5.05592	5.04909	5.04241	5.0359	5.02954	5.02333	5.01726	5.01132	5.00551	4.99981
0	0	0	0	0	0	0	0	0	0	0	0	0	0	5.52833	5.44373	5.36142	5.28137	5.2615	5.24875	5.23641	5.22448	5.21293	5.20175	5.19092	5.18043	5.17026	5.1604	5.15084	5.14157	5.13256	5.12382	5.11533	5.10708	5.09906	5.09126	5.08367	5.07628	5.06908	5.06207	5.05523	5.04856	5.04206	5.03571	5.0295	5.02344	5.01751	5.01171	5.00604	5.00048
0	0	0	0	0	0	0	0	0	0	0	0	0	5.55553	5.47016	5.38713	5.30636	5.26899	5.25616	5.24376	5.23176	5.22016	5.20892	5.19805	5.18751	5.17731	5.16741	5.15782	5.14852	5.13949	5.13073	5.12222	5.11395	5.10592	5.09811	5.09051	5.08311	5.07591	5.06889	5.06205	5.05539	5.04888	5.04254	5.03634	5.03028	5.02436	5.01857	5.0129	5.00735	5.00192
0	0	0	0	0	0	0	0	0	0	0	0	5.58375	5.49761	5.41382	5.33233	5.2773	5.26439	5.25191	5.23985	5.22818	5.21689	5.20596	5.19538	5.18513	5.17519	5.16557	5.15623	5.14718	5.13839	5.12985	5.12157	5.11351	5.10568	5.09807	5.09066	5.08345	5.07643	5.06959	5.06292	5.05641	5.05006	5.04386	5.03781	5.03189	5.0261	5.02044	5.0149	5.00947	5.00416
0	0	0	0	0	0	0	0	0	0	0	0	5.52611	5.44156	5.35933	5.28647	5.27347	5.26091	5.24877	5.23703	5.22568	5.21469	5.20406	5.19376	5.18378	5.17411	5.16474	5.15565	5.14683	5.13827	5.12995	5.12188	5.11403	5.1064	5.09897	5.09175	5.08471	5.07786	5.07118	5.06467	5.05832	5.05211	5.04606	5.04014	5.03435	5.02869	5.02315	5.01773	5.01242	5.00721
0	0	0	0	0	0	0	0	0	0	0	5.55573	5.4704	5.38741	5.30672	5.28344	5.2708	5.25858	5.24676	5.23534	5.22428	5.21359	5.20323	5.1932	5.18349	5.17407	5.16494	5.15608	5.14749	5.13915	5.13104	5.12317	5.11551	5.10807	5.10083	5.09378	5.08691	5.08022	5.07369	5.06733	5.06112	5.05506	5.04913	5.04334	5.03768	5.03214	5.02672	5.0214	5.01619	5.01109
0	0	0	0	0	0	0	0	0	0	5.58651	5.50038	5.41663	5.3352	5.29435	5.28161	5.2693	5.2574	5.2459	5.23477	5.22401	5.21359	5.20351	5.19374	5.18427	5.17509	5.1662	5.15756	5.14918	5.14105	5.13314	5.12546	5.11799	5.11072	5.10365	5.09677	5.09006	5.08352	5.07714	5.07092	5.06484	5.05891	5.05311	5.04744	5.04189	5.03646	5.03114	5.02593	5.02082	5.01581
0	0	0	0	0	0	0	0	0	0	5.53157	5.44704	5.36485	5.30623	5.29338	5.28098	5.26899	5.2574	5.2462	5.23536	5.22487	5.21473	5.2049	5.19537	5.18615	5.1772	5.16852	5.1601	5.15193	5.14399	5.13627	5.12877	5.12148	5.11438	5.10747	5.10073	5.09417	5.08778	5.08154	5.07545	5.0695	5.06368	5.058	5.05244	5.047	5.04168	5.03646	5.03134	5.02632	5.02139
0	0	0	0	0	0	0	0	0	5.56403	5.47869	5.39573	5.31913	5.30617	5.29366	5.28157	5.26989	5.2586	5.24768	5.23712	5.2269	5.21701	5.20742	5.19814	5.18914	5.18041	5.17194	5.16372	5.15574	5.14798	5.14045	5.13312	5.12599	5.11905	5.11229	5.1057	5.09928	5.09301	5.0869	5.08093	5.0751	5.0694	5.06383	5.05837	5.05303	5.0478	5.04267	5.03764	5.0327	5.02785
0	0	0	0	0	0	0	0	0	5.51166	5.4279	5.34649	5.32002	5.30739	5.29519	5.28341	5.27203	5.26102	5.25038	5.24008	5.23011	5.22046	5.21111	5.20204	5.19326	5.18473	5.17646	5.16843	5.16063	5.15306	5.14569	5.13852	5.13154	5.12475	5.11813	5.11168	5.10539	5.09925	5.09325	5.0874	5.08168	5.07608	5.0706	5.06524	5.05999	5.05484	5.0498	5.04484	5.03998	5.0352
0	0	0	0	0	0	0	0	5.54599	5.46143	5.37924	5.33496	5.32221	5.3099	5.29801	5.28652	5.27542	5.26468	5.2543	5.24425	5.23452	5.22509	5.21596	5.20711	5.19853	5.1902	5.18212	5.17426	5.16664	5.15922	5.15201	5.14499	5.13816	5.1315	5.12501	5.11869	5.11252	5.10649	5.10061	5.09486	5.08923	5.08373	5.07835	5.07307	5.0679	5.06283	5.05786	5.05298	5.04818	5.04347
0	0	0	0	0	0	0	5.58177	5.49637	5.41338	5.35106	5.33818	5.32574	5.31373	5.30213	5.29092	5.28008	5.2696	5.25946	5.24965	5.24014	5.23094	5.22201	5.21336	5.20497	5.19682	5.18891	5.18123	5.17376	5.1665	5.15943	5.15255	5.14585	5.13932	5.13296	5.12675	5.12069	5.11477	5.10898	5.10333	5.09779	5.09238	5.08707	5.08188	5.07678	5.07178	5.06687	5.06205	5.05731	5.05265
0	0	0	0	0	0	0	5.5328	5.44899	5.36836	5.35533	5.34276	5.33062	5.31889	5.30757	5.29662	5.28604	5.2758	5.26589	5.2563	5.24701	5.238	5.22928	5.22081	5.2126	5.20462	5.19687	5.18935	5.18203	5.1749	5.16797	5.16122	5.15465	5.14823	5.14198	5.13588	5.12991	5.12409	5.11839	5.11282	5.10737	5.10203	5.0968	5.09167	5.08664	5.0817	5.07685	5.07208	5.06739	5.06278
0	0	0	0	0	0	5.57079	5.48613	5.40387	5.37373	5.361	5.34872	5.33687	5.32541	5.31435	5.30365	5.2933	5.28329	5.2736	5.26422	5.25513	5.24632	5.23777	5.22948	5.22143	5.21361	5.20602	5.19863	5.19145	5.18446	5.17765	5.17102	5.16456	5.15825	5.1521	5.14609	5.14022	5.13448	5.12886	5.12337	5.11799	5.11272	5.10755	5.10248	5.0975	5.09261	5.08781	5.08309	5.07844	5.07387
0	0	0	0	0	0	5.52488	5.44179	5.39342	5.38053	5.3681	5.3561	5.34451	5.33331	5.32249	5.31203	5.3019	5.29211	5.28262	5.27343	5.26453	5.25589	5.24752	5.23939	5.23149	5.22382	5.21636	5.20911	5.20205	5.19518	5.18849	5.18196	5.1756	5.16939	5.16333	5.1574	5.15161	5.14595	5.1404	5.13498	5.12966	5.12444	5.11933	5.11431	5.10938	5.10454	5.09977	5.09509	5.09048	5.08593
0	0	0	0	0	5.56531	5.48136	5.41445	5.40139	5.3888	5.37664	5.3649	5.35356	5.34261	5.33201	5.32177	5.31185	5.30226	5.29296	5.28395	5.27522	5.26675	5.25853	5.25055	5.2428	5.23526	5.22793	5.2208	5.21385	5.20709	5.2005	5.19407	5.18779	5.18167	5.17568	5.16984	5.16412	5.15852	5.15303	5.14766	5.1424	5.13723	5.13216	5.12719	5.12229	5.11748	5.11275	5.10809	5.10351	5.09899
0	0	0	0	0	5.52267	5.44027	5.42364	5.41087	5.39854	5.38664	5.37515	5.36405	5.35332	5.34294	5.3329	5.32318	5.31377	5.30465	5.29581	5.28723	5.27891	5.27084	5.26299	5.25536	5.24795	5.24073	5.23371	5.22687	5.2202	5.2137	5.20735	5.20116	5.19511	5.18919	5.18341	5.17775	5.1722	5.16677	5.16145	5.15623	5.1511	5.14607	5.14112	5.13626	5.13147	5.12676	5.12213	5.11756	5.11305
0	0	0	0	5.5658	5.48252	5.44734	5.43437	5.42187	5.40979	5.39813	5.38687	5.37599	5.36547	5.35529	5.34543	5.33589	5.32665	5.31769	5.30901	5.30058	5.2924	5.28445	5.27672	5.26921	5.26191	5.2548	5.24787	5.24112	5.23453	5.22811	5.22184	5.21571	5.20972	5.20387	5.19814	5.19253	5.18703	5.18164	5.17635	5.17116	5.16607	5.16106	5.15613	5.15129	5.14652	5.14183	5.1372	5.13264	5.12814
0	0	0	0	5.52664	5.47254	5.45937	5.44666	5.4344	5.42256	5.41113	5.40008	5.3894	5.37907	5.36907	5.35939	5.35002	5.34093	5.33212	5.32357	5.31528	5.30722	5.29939	5.29177	5.28437	5.27716	5.27013	5.26329	5.25662	5.2501	5.24375	5.23754	5.23147	5.22553	5.21973	5.21404	5.20847	5.203	5.19764	5.19238	5.18722	5.18214	5.17715	5.17224	5.16741	5.16265	5.15796	5.15333	5.14877	5.14427
0	0	0	5.57272	5.4993	5.48591	5.47299	5.46053	5.44849	5.43688	5.42565	5.4148	5.4043	5.39415	5.38432	5.3748	5.36557	5.35663	5.34795	5.33953	5.33135	5.3234	5.31567	5.30815	5.30084	5.29371	5.28676	5.27999	5.27338	5.26693	5.26063	5.25447	5.24845	5.24256	5.23678	5.23113	5.22559	5.22015	5.21481	5.20957	5.20442	5.19935	5.19437	5.18946	5.18463	5.17987	5.17517	5.17054	5.16597	5.16145
0	0	0	5.53727	5.51406	5.50091	5.48823	5.47599	5.46417	5.45275	5.44172	5.43104	5.42072	5.41073	5.40105	5.39167	5.38258	5.37376	5.3652	5.35689	5.34881	5.34096	5.33332	5.32588	5.31864	5.31159	5.30471	5.29799	5.29144	5.28504	5.27878	5.27266	5.26667	5.26081	5.25506	5.24943	5.2439	5.23848	5.23315	5.22792	5.22277	5.21771	5.21272	5.20781	5.20297	5.1982	5.19349	5.18884	5.18425	5.17971
0	0	5.58658	5.54387	5.53048	5.51756	5.5051	5.49307	5.48144	5.47021	5.45934	5.44884	5.43867	5.42882	5.41927	5.41002	5.40105	5.39234	5.38389	5.37567	5.36768	5.35991	5.35235	5.34498	5.3378	5.33081	5.32398	5.31731	5.3108	5.30444	5.29821	5.29212	5.28615	5.28031	5.27458	5.26896	5.26344	5.25802	5.25269	5.24745	5.2423	5.23722	5.23223	5.2273	5.22244	5.21765	5.21292	5.20824	5.20363	5.19906
0	0	5.57542	5.56177	5.5486	5.53589	5.52363	5.51178	5.50033	5.48926	5.47856	5.4682	5.45816	5.44844	5.43902	5.42988	5.42101	5.4124	5.40403	5.39589	5.38798	5.38028	5.37278	5.36547	5.35834	5.35139	5.3446	5.33797	5.33148	5.32514	5.31894	5.31286	5.30691	5.30107	5.29534	5.28972	5.2842	5.27877	5.27344	5.26819	5.26302	5.25792	5.2529	5.24795	5.24307	5.23825	5.23348	5.22878	5.22412	5.21952
0	0	0	5.5814	5.56843	5.55592	5.54383	5.53215	5.52086	5.50994	5.49937	5.48914	5.47923	5.46962	5.4603	5.45125	5.44247	5.43394	5.42564	5.41758	5.40972	5.40208	5.39462	5.38736	5.38027	5.37334	5.36658	5.35997	5.35351	5.34718	5.34098	5.33491	5.32896	5.32312	5.31738	5.31175	5.30621	5.30077	5.29541	5.29014	5.28494	5.27982	5.27477	5.26978	5.26486	5.26	5.2552	5.25045	5.24575	5.2411
0	0	0	0	0	5.57765	5.56573	5.5542	5.54305	5.53226	5.52181	5.51169	5.50188	5.49236	5.48313	5.47417	5.46546	5.45699	5.44875	5.44074	5.43293	5.42532	5.41791	5.41067	5.4036	5.3967	5.38995	5.38335	5.37689	5.37056	5.36436	5.35828	5.35232	5.34646	5.34071	5.33505	5.32949	5.32402	5.31863	5.31332	5.30809	5.30293	5.29783	5.29281	5.28784	5.28293	5.27808	5.27327	5.26852	5.26382
0	0	0	0	0	0	0	5.57793	5.5669	5.55623	5.54588	5.53586	5.52613	5.5167	5.50754	5.49864	5.48998	5.48157	5.47337	5.46539	5.45762	5.45004	5.44264	5.43542	5.42836	5.42146	5.41472	5.40811	5.40164	5.3953	5.38909	5.38299	5.377	5.37112	5.36534	5.35965	5.35405	5.34854	5.34311	5.33776	5.33248	5.32727	5.32212	5.31704	5.31202	5.30705	5.30214	5.29728	5.29246	5.28769
0	0	0	0	0	0	0	0	0	5.58187	5.57161	5.56167	5.55201	5.54264	5.53353	5.52468	5.51607	5.50768	5.49952	5.49156	5.48381	5.47624	5.46884	5.46162	5.45456	5.44766	5.4409	5.43428	5.42779	5.42143	5.41518	5.40905	5.40303	5.39711	5.39128	5.38555	5.37991	5.37435	5.36886	5.36346	5.35812	5.35285	5.34765	5.3425	5.33741	5.33238	5.3274	5.32246	5.31758	5.31273
0	0	0	0	0	0	0	0	0	0	0	0	5.57953	5.5702	5.56113	5.55231	5.54372	5.53536	5.52721	5.51926	5.51151	5.50393	5.49654	5.4893	5.48223	5.4753	5.46851	5.46186	5.45534	5.44894	5.44266	5.43648	5.43041	5.42444	5.41857	5.41278	5.40708	5.40146	5.39591	5.39044	5.38504	5.3797	5.37442	5.3692	5.36404	5.35893	5.35387	5.34886	5.34389	5.33896
0	0	0	0	0	0	0	0	0	0	0	0	0	0	0	5.58155	5.57297	5.56461	5.55646	5.54851	5.54074	5.53315	5.52573	5.51847	5.51136	5.5044	5.49758	5.49089	5.48432	5.47787	5.47153	5.4653	5.45918	5.45315	5.44721	5.44135	5.43558	5.42989	5.42427	5.41872	5.41324	5.40782	5.40247	5.39716	5.39192	5.38672	5.38157	5.37647	5.37141	5.36639
0	0	0	0	0	0	0	0	0	0	0	0	0	0	0	0	0	0	5.58729	5.57931	5.57152	5.5639	5.55644	5.54914	5.54199	5.53498	5.52811	5.52136	5.51474	5.50823	5.50182	5.49553	5.48933	5.48323	5.47721	5.47128	5.46543	5.45965	5.45395	5.44832	5.44275	5.43724	5.43179	5.4264	5.42105	5.41576	5.41052	5.40531	5.40016	5.39504
0	0	0	0	0	0	0	0	0	0	0	0	0	0	0	0	0	0	0	0	0	0	0	5.58134	5.57413	5.56706	5.56012	5.5533	5.54661	5.54002	5.53355	5.52717	5.52089	5.5147	5.5086	5.50258	5.49664	5.49077	5.48497	5.47924	5.47357	5.46797	5.46241	5.45692	5.45147	5.44607	5.44072	5.43541	5.43014	5.42491
0	0	0	0	0	0	0	0	0	0	0	0	0	0	0	0	0	0	0	0	0	0	0	0	0	0	0	5.58673	5.57995	5.57328	5.56671	5.56024	5.55387	5.54759	5.54139	5.53527	5.52922	5.52325	5.51735	5.51151	5.50573	5.50001	5.49435	5.48874	5.48318	5.47767	5.4722	5.46677	5.46139	5.45604
0	0	0	0	0	0	0	0	0	0	0	0	0	0	0	0	0	0	0	0	0	0	0	0	0	0	0	0	0	0	0	0	5.58829	5.5819	5.57559	5.56935	5.5632	5.55711	5.55109	5.54513	5.53924	5.5334	5.52762	5.52188	5.5162	5.51056	5.50497	5.49941	5.4939	5.48842
0	0	0	0	0	0	0	0	0	0	0	0	0	0	0	0	0	0	0	0	0	0	0	0	0	0	0	0	0	0	0	0	0	0	0	0	0	0	5.58622	5.58013	5.57411	5.56814	5.56222	5.55636	5.55054	5.54476	5.53903	5.53334	5.52769	5.52208
0	0	0	0	0	0	0	0	0	0	0	0	0	0	0	0	0	0	0	0	0	0	0	0	0	0	0	0	0	0	0	0	0	0	0	0	0	0	0	0	0	0	0	0	5.58621	5.5803	5.57442	5.56858	5.56279	5.55703
0	0	0	0	0	0	0	0	0	0	0	0	0	0	0	0	0	0	0	0	0	0	0	0	0	0	0	0	0	0	0	0	0	0	0	0	0	0	0	0	0	0	0	0	0	0	0	0	0	0
0	0	0	0	0	0	0	0	0	0	0	0	0	0	0	0	0	0	0	0	0	0	0	0	0	0	0	0	0	0	0	0	0	0	0	0	0	0	0	0	0	0	0	0	0	0	0	0	0	0
0	0	0	0	0	0	0	0	0	0	0	0	0	0	0	0	0	0	0	0	0	0	0	0	0	0	0	0	0	0	0	0	0	0	0	0	0	0	0	0	0	0	0	0	0	0	0	0	0	0
0	0	0	0	0	0	0	0	0	0	0	0	0	0	0	0	0	0	0	0	0	0	0	0	0	0	0	0	0	0	0	0	0	0	0	0	0	0	0	0	0	0	0	0	0	0	0	0	0	0
0	0	0	0	0	0	0	0	0	0	0	0	0	0	0	0	0	0	0	0	0	0	0	0	0	0	0	0	0	0	0	0	0	0	0	0	0	0	0	0	0	0	0	0	0	0	0	0	0	0
0	0	0	0	0	0	0	0	0	0	0	0	0	0	0	0	0	0	0	0	0	0	0	0	0	0	0	0	0	0	0	0	0	0	0	0	0	0	0	0	0	0	0	0	0	0	0	0	0	0
0	0	0	0	0	0	0	0	0	0	0	0	0	0	0	0	0	0	0	0	0	0	0	0	0	0	0	0	0	0	0	0	0	0	0	0	0	0	0	0	0	0	0	0	0	0	0	0	0	0
0	0	0	0	0	0	0	0	0	0	0	0	0	0	0	0	0	0	0	0	0	0	0	0	0	0	0	0	0	0	0	0	0	0	0	0	0	0	0	0	0	0	0	0	0	0	0	0	0	0
0	0	0	0	0	0	0	0	0	0	0	0	0	0	0	0	0	0	0	0	0	0	0	0	0	0	0	0	0	0	0	0	0	0	0	0	0	0	0	0	0	0	0	0	0	0	0	0	0	0
0	0	0	0	0	0	0	0	0	0	0	0	0	0	0	0	0	0	0	0	0	0	0	0	0	0	0	0	0	0	0	0	0	0	0	0	0	0	0	0	0	0	0	0	0	0	0	0	0	0
0	0	0	0	0	0	0	0	0	0	0	0	0	0	0	0	0	0	0	0	0	0	0	0	0	0	0	0	0	0	0	0	0	0	0	0	0	0	0	0	0	0	0	0	0	0	0	0	0	0
0	0	0	0	0	0	0	0	0	0	0	0	0	0	0	0	0	0	0	0	0	0	0	0	0	0	0	0	0	0	0	0	0	0	0	0	0	0	0	0	0	0	0	0	0	0	0	0	0	0
0	0	0	0	0	0	0	0	0	0	0	0	0	0	0	0	0	0	0	0	0	0	0	0	0	0	0	0	0	0	0	0	0	0	0	0	0	0	0	0	0	0	0	0	0	0	0	0	0	0
0	0	0	0	0	0	0	0	0	0	0	0	0	0	0	0	0	0	0	0	0	0	0	0	0	0	0	0	0	0	0	0	0	0	0	0	0	0	0	0	0	0	0	0	0	0	0	0	0	0
0	0	0	0	0	0	0	0	0	0	0	0	0	0	0	0	0	0	0	0	0	0	0	0	0	0	0	0	0	0	0	0	0	0	0	0	0	0	0	0	0	0	0	0	0	0	0	0	0	0
0	0	0	0	0	0	0	0	0	0	0	0	0	0	0	0	0	0	0	0	0	0	0	0	0	0	0	0	0	0	0	0	0	0	0	0	0	0	0	0	0	0	0	0	0	0	0	0	0	0
0	0	0	0	0	0	0	0	0	0	0	0	0	0	0	0	0	0	0	0	0	0	0	0	0	0	0	0	0	0	0	0	0	0	0	0	0	0	0	0	0	0	0	0	0	0	0	0	0	0
0	0	0	0	0	0	0	0	0	0	0	0	0	0	0	0	0	0	0	0	0	0	0	0	0	0	0	0	0	0	0	0	0	0	0	0	0	0	0	0	0	0	0	0	0	0	0	0	0	0
0	0	0	0	0	0	0	0	0	0	0	0	0	0	0	0	0	0	0	0	0	0	0	0	0	0	0	0	0	0	0	0	0	0	0	0	0	0	0	0	0	0	0	0	0	0	0	0	0	0
0	0	0	0	0	0	0	0	0	0	0	0	0	0	0	0	0	0	0	0	0	0	0	0	0	0	0	0	0	0	0	0	0	0	0	0	0	0	0	0	0	0	0	0	0	0	0	0	0	0
0	0	0	0	0	0	0	0	0	0	0	0	0	0	0	0	0	0	0	0	0	0	0	0	0	0	0	0	0	0	0	0	0	0	0	0	0	0	0	0	0	0	0	0	0	0	0	0	0	0
0	0	0	0	0	0	0	0	0	0	0	0	0	0	0	0	0	0	0	0	0	0	0	0	0	0	0	0	0	0	0	0	0	0	0	0	0	0	0	0	0	0	0	0	0	0	0	0	0	0
0	0	0	0	0	0	0	0	0	0	0	0	0	0	0	0	0	0	0	0	0	0	0	0	0	0	0	0	0	0	0	0	0	0	0	0	0	0	0	0	0	0	0	0	0	0	0	0	0	0
0	0	0	0	0	0	0	0	0	0	0	0	0	0	0	0	0	0	0	0	0	0	0	0	0	0	0	0	0	0	0	0	0	0	0	0	0	0	0	0	0	0	0	0	0	0	0	0	0	0
0	0	0	0	0	0	0	0	0	0	0	0	0	0	0	0	0	0	0	0	0	0	0	0	0	0	0	0	0	0	0	0	0	0	0	0	0	0	0	0	0	0	0	0	0	0	0	0	0	0
0	0	0	0	0	0	0	0	0	0	0	0	0	0	0	0	0	0	0	0	0	0	0	0	0	0	0	0	0	0	0	0	0	0	0	0	0	0	0	0	0	0	0	0	0	0	0	0	0	0
0	0	0	0	0	0	0	0	0	0	0	0	0	0	0	0	0	0	0	0	0	0	0	0	0	0	0	0	0	0	0	0	0	0	0	0	0	0	0	0	0	0	0	0	0	0	0	0	0	0
0	0	0	0	0	0	0	0	0	0	0	0	0	0	0	0	0	0	0	0	0	0	0	0	0	0	0	0	0	0	0	0	0	0	0	0	0	0	0	0	0	0	0	0	0	0	0	0	0	0
0	0	0	0	0	0	0	0	0	0	0	0	0	0	0	0	0	0	0	0	0	0	0	0	0	0	0	0	0	0	0	0	0	0	0	0	0	0	0	0	0	0	0	0	0	0	0	0	0	0
0	0	0	0	0	0	0	0	0	0	0	0	0	0	0	0	0	0	0	0	0	0	0	0	0	0	0	0	0	0	0	0	0	0	0	0	0	0	0	0	0	0	0	0	0	0	0	0	0	0
0	0	0	0	0	0	0	0	0	0	0	0	0	0	0	0	0	0	0	0	0	0	0	0	0	0	0	0	0	0	0	0	0	0	0	0	0	0	0	0	0	0	0	0	0	0	0	0	0	0
0	0	0	0	0	0	0	0	0	0	0	0	0	0	0	0	0	0	0	0	0	0	0	0	0	0	0	0	0	0	0	0	0	0	0	0	0	0	0	0	0	0	0	0	0	0	0	0	0	0
0	0	0	0	0	0	0	0	0	0	0	0	0	0	0	0	0	0	0	0	0	0	0	0	0	0	0	0	0	0	0	0	0	0	0	0	0	0	0	0	0	0	0	0	0	0	0	0	0	0
0	0	0	0	0	0	0	0	0	0	0	0	0	0	0	0	0	0	0	0	0	0	0	0	0	0	0	0	0	0	0	0	0	0	0	0	0	0	0	0	0	0	0	0	0	0	0	0	0	0
0	0	0	0	0	0	0	0	0	0	0	0	0	0	0	0	0	0	0	0	0	0	0	0	0	0	0	0	0	0	0	0	0	0	0	0	0	0	0	0	0	0	0	0	0	0	0	0	0	0
0	0	0	0	0	0	0	0	0	0	0	0	0	0	0	0	0	0	0	0	0	0	0	0	0	0	0	0	0	0	0	0	0	0	0	0	0	0	0	0	0	0	0	0	0	0	0	0	0	0
0	0	0	0	0	0	0	0	0	0	0	0	0	0	0	0	0	0	0	0	0	0	0	0	0	0	0	0	0	0	0	0	0	0	0	0	0	0	0	0	0	0	0	0	0	0	0	0	0	0
0	0	0	0	0	0	0	0	0	0	0	0	0	0	0	0	0	0	0	0	0	0	0	0	0	0	0	0	0	0	0	0	0	0	0	0	0	0	0	0	0	0	0	0	0	0	0	0	0	0
0	0	0	0	0	0	0	0	0	0	0	0	0	0	0	0	0	0	0	0	0	0	0	0	0	0	0	0	0	0	0	0	0	0	0	0	0	0	0	0	0	0	0	0	0	0	0	0	0	0
0	0	0	0	0	0	0	0	0	0	0	0	0	0	0	0	0	0	0	0	0	0	0	0	0	0	0	0	0	0	0	0	0	0	0	0	0	0	0	0	0	0	0	0	0	0	0	0	0	0
0	0	0	0	0	0	0	0	0	0	0	0	0	0	0	0	0	0	0	0	0	0	0	0	0	0	0	0	0	0	0	0	0	0	0	0	0	0	0	0	0	0	0	0	0	0	0	0	0	0
0	0	0	0	0	0	0	0	0	0	0	0	0	0	0	0	0	0	0	0	0	0	0	0	0	0	0	0	0	0	0	0	0	0	0	0	0	0	0	0	0	0	0	0	0	0	0	0	0	0
0	0	0	0	0	0	0	0	0	0	0	0	0	0	0	0	0	0	0	0	0	0	0	0	0	0	0	0	0	0	0	0	0	0	0	0	0	0	0	0	0	0	0	0	0	0	0	0	0	0
0	0	0	0	0	0	0	0	0	0	0	0	0	0	0	0	0	0	0	0	0	0	0	0	0	0	0	0	0	0	0	0	0	0	0	0	0	0	0	0	0	0	0	0	0	0	0	0	0	0
0	0	0	0	0	0	0	0	0	0	0	0	0	0	0	0	0	0	0	0	0	0	0	0	0	0	0	0	0	0	0	0	0	0	0	0	0	0	0	0	0	0	0	0	0	0	0	0	0	0
0	0	0	0	0	0	0	0	0	0	0	0	0	0	0	0	0	0	0	0	0	0	0	0	0	0	0	0	0	0	0	0	0	0	0	0	0	0	0	0	0	0	0	0	0	0	0	0	0	0
0	0	0	0	0	0	0	0	0	0	0	0	0	0	0	0	0	0	0	0	0	0	0	0	0	0	0	0	0	0	0	0	0	0	0	0	0	0	0	0	0	0	0	0	0	0	0	0	0	0
0	0	0	0	0	0	0	0	0	0	0	0	0	0	0	0	0	0	0	0	0	0	0	0	0	0	0	0	0	0	0	0	0	0	0	0	0	0	0	0	0	0	0	0	0	0	0	0	0	0
0	0	0	0	0	0	0	0	0	0	0	0	0	0	0	0	0	0	0	0	0	0	0	0	0	0	0	0	0	0	0	0	0	0	0	0	0	0	0	0	0	0	0	0	0	0	0	0	0	0
0	0	0	0	0	0	0	0	0	0	0	0	0	0	0	0	0	0	0	0	0	0	0	0	0	0	0	0	0	0	0	0	0	0	0	0	0	0	0	0	0	0	0	0	0	0	0	0	0	0
0	0	0	0	0	0	0	0	0	0	0	0	0	0	0	0	0	0	0	0	0	0	0	0	0	0	0	0	0	0	0	0	0	0	0	0	0	0	0	0	0	0	0	0	0	0	0	0	0	0
0	0	0	0	0	0	0	0	0	0	0	0	0	0	0	0	0	0	0	0	0	0	0	0	0	0	0	0	0	0	0	0	0	0	0	0	0	0	0	0	0	0	0	0	0	0	0	0	0	0
0	0	0	0	0	0	0	0	0	0	0	0	0	0	0	0	0	0	0	0	0	0	0	0	0	0	0	0	0	0	0	0	0	0	0	0	0	0	0	0	0	0	0	0	0	0	0	0	0	0
0	0	0	0	0	0	0	0	0	0	0	0	0	0	0	0	0	0	0	0	0	0	0	0	0	0	0	0	0	0	0	0	0	0	0	0	0	0	0	0	0	0	0	0	0	0	0	0	0	0
0	0	0	0	0	0	0	0	0	0	0	0	0	0	0	0	0	0	0	0	0	0	0	0	0	0	0	0	0	0	0	0	0	0	0	0	0	0	0	0	0	0	0	0	0	0	0	0	0	0
0	0	0	0	0	0	0	0	0	0	0	0	0	0	0	0	0	0	0	0	0	0	0	0	0	0	0	0	0	0	0	0	0	0	0	0	0	0	0	0	0	0	0	0	0	0	0	0	0	0
0	0	0	0	0	0	0	0	0	0	0	0	0	0	0	0	0	0	0	0	0	0	0	0	0	0	0	0	0	0	0	0	0	0	0	0	0	0	0	0	0	0	0	0	0	0	0	0	0	0
0	0	0	0	0	0	0	0	0	0	0	0	0	0	0	0	0	0	0	0	0	0	0	0	0	0	0	0	0	0	0	0	0	0	0	0	0	0	0	0	0	0	0	0	0	0	0	0	0	0
0	0	0	0	0	0	0	0	0	0	0	0	0	0	0	0	0	0	0	0	0	0	0	0	0	0	0	0	0	0	0	0	0	0	0	0	0	0	0	0	0	0	0	0	0	0	0	0	0	0
0	0	0	0	0	0	0	0	0	0	0	0	0	0	0	0	0	0	0	0	0	0	0	0	0	0	0	0	0	0	0	0	0	0	0	0	0	0	0	0	0	0	0	0	0	0	0	0	0	0
0	0	0	0	0	0	0	0	0	0	0	0	0	0	0	0	0	0	0	0	0	0	0	0	0	0	0	0	0	0	0	0	0	0	0	0	0	0	0	0	0	0	0	0	0	0	0	0	0	0
0	0	0	0	0	0	0	0	0	0	0	0	0	0	0	0	0	0	0	0	0	0	0	0	0	0	0	0	0	0	0	0	0	0	0	0	0	0	0	0	0	0	0	0	0	0	0	0	0	0
0	0	0	0	0	0	0	0	0	0	0	0	0	0	0	0	0	0	0	0	0	0	0	0	0	0	0	0	0	0	0	0	0	0	0	0	0	0	0	0	0	0	0	0	0	0	0	0	0	0
0	0	0	0	0	0	0	0	0	0	0	0	0	0	0	0	0	0	0	0	0	0	0	0	0	0	0	0	0	0	0	0	0	0	0	0	0	0	0	0	0	0	0	0	0	0	0	0	0	0
0	0	0	0	0	0	0	0	0	0	0	0	0	0	0	0	0	0	0	0	0	0	0	0	0	0	0	0	0	0	0	0	0	0	0	0	0	0	0	0	0	0	0	0	0	0	0	0	0	0
0	0	0	0	0	0	0	0	0	0	0	0	0	0	0	0	0	0	0	0	0	0	0	0	0	0	0	0	0	0	0	0	0	0	0	0	0	0	0	0	0	0	0	0	0	0	0	0	0	0
0	0	0	0	0	0	0	0	0	0	0	0	0	0	0	0	0	0	0	0	0	0	0	0	0	0	0	0	0	0	0	0	0	0	0	0	0	0	0	0	0	0	0	0	0	0	0	0	0	0
0	0	0	0	0	0	0	0	0	0	0	0	0	0	0	0	0	0	0	0	0	0	0	0	0	0	0	0	0	0	0	0	0	0	0	0	0	0	0	0	0	0	0	0	0	0	0	0	0	0
0	0	0	0	0	0	0	0	0	0	0	0	0	0	0	0	0	0	0	0	0	0	0	0	0	0	0	0	0	0	0	0	0	0	0	0	0	0	0	0	0	0	0	0	0	0	0	0	0	0
0	0	0	0	0	0	0	0	0	0	0	0	0	0	0	0	0	0	0	0	0	0	0	0	0	0	0	0	0	0	0	0	0	0	0	0	0	0	0	0	0	0	0	0	0	0	0	0	0	0
0	0	0	0	0	0	0	0	0	0	0	0	0	0	0	0	0	0	0	0	0	0	0	0	0	0	0	0	0	0	0	0	0	0	0	0	0	0	0	0	0	0	0	0	0	0	0	0	0	0
0	0	0	0	0	0	0	0	0	0	0	0	0	0	0	0	0	0	0	0	0	0	0	0	0	0	0	0	0	0	0	0	0	0	0	0	0	0	0	0	0	0	0	0	0	0	0	0	0	0
0	0	0	0	0	0	0	0	0	0	0	0	0	0	0	0	0	0	0	0	0	0	0	0	0	0	0	0	0	0	0	0	0	0	0	0	0	0	0	0	0	0	0	0	0	0	0	0	0	0
0	0	0	0	0	0	0	0	0	0	0	0	0	0	0	0	0	0	0	0	0	0	0	0	0	0	0	0	0	0	0	0	0	0	0	0	0	0	0	0	0	0	0	0	0	0	0	0	0	0
0	0	0	0	0	0	0	0	0	0	0	0	0	0	0	0	0	0	0	0	0	0	0	0	0	0	0	0	0	0	0	0	0	0	0	0	0	0	0	0	0	0	0	0	0	0	0	0	0	0
0	0	0	0	0	0	0	0	0	0	0	0	0	0	0	0	0	0	0	0	0	0	0	0	0	0	0	0	0	0	0	0	0	0	0	0	0	0	0	0	0	0	0	0	0	0	0	0	0	0
0	0	0	0	0	0	0	0	0	0	0	0	0	0	0	0	0	0	0	0	0	0	0	0	0	0	0	0	0	0	0	0	0	0	0	0	0	0	0	0	0	0	0	0	0	0	0	0	0	0
0	0	0	0	0	0	0	0	0	0	0	0	0	0	0	0	0	0	0	0	0	0	0	0	0	0	0	0	0	0	0	0	0	0	0	0	0	0	0	0	0	0	0	0	0	0	0	0	0	0
0	0	0	0	0	0	0	0	0	0	0	0	0	0	0	0	0	0	0	0	0	0	0	0	0	0	0	0	0	0	0	0	0	0	0	0	0	0	0	0	0	0	0	0	0	0	0	0	0	0
0	0	0	0	0	0	0	0	0	0	0	0	0	0	0	0	0	0	0	0	0	0	0	0	0	0	0	0	0	0	0	0	0	0	0	0	0	0	0	0	0	0	0	0	0	0	0	0	0	0
0	0	0	0	0	0	0	0	0	0	0	0	0	0	0	0	0	0	0	0	0	0	0	0	0	0	0	0	0	0	0	0	0	0	0	0	0	0	0	0	0	0	0	0	0	0	0	0	0	0
0	0	0	0	0	0	0	0	0	0	0	0	0	0	0	0	0	0	0	0	0	0	0	0	0	0	0	0	0	0	0	0	0	0	0	0	0	0	0	0	0	0	0	0	0	0	0	0	0	0
0	0	0	0	0	0	0	0	0	0	0	0	0	0	0	0	0	0	0	0	0	0	0	0	0	0	0	0	0	0	0	0	0	0	0	0	0	0	0	0	0	0	0	0	0	0	0	0	0	0
0	0	0	0	0	0	0	0	0	0	0	0	0	0	0	0	0	0	0	0	0	0	0	0	0	0	0	0	0	0	0	0	0	0	0	0	0	0	0	0	0	0	0	0	0	0	0	0	0	0
0	0	0	0	0	0	0	0	0	0	0	0	0	0	0	0	0	0	0	0	0	0	0	0	0	0	0	0	0	0	0	0	0	0	0	0	0	0	0	0	0	0	0	0	0	0	0	0	0	0
0	0	0	0	0	0	0	0	0	0	0	0	0	0	0	0	0	0	0	0	0	0	0	0	0	0	0	0	0	0	0	0	0	0	0	0	0	0	0	0	0	0	0	0	0	0	0	0	0	0
0	0	0	0	0	0	0	0	0	0	0	0	0	0	0	0	0	0	0	0	0	0	0	0	0	0	0	0	0	0	0	0	0	0	0	0	0	0	0	0	0	0	0	0	0	0	0	0	0	0
0	0	0	0	0	0	0	0	0	0	0	0	0	0	0	0	0	0	0	0	0	0	0	0	0	0	0	0	0	0	0	0	0	0	0	0	0	0	0	0	0	0	0	0	0	0	0	0	0	0
0	0	0	0	0	0	0	0	0	0	0	0	0	0	0	0	0	0	0	0	0	0	0	0	0	0	0	0	0	0	0	0	0	0	0	0	0	0	0	0	0	0	0	0	0	0	0	0	0	0
0	0	0	0	0	0	0	0	0	0	0	0	0	0	0	0	0	0	0	0	0	0	0	0	0	0	0	0	0	0	0	0	0	0	0	0	0	0	0	0	0	0	0	0	0	0	0	0	0	0
0	0	0	0	0	0	0	0	0	0	0	0	0	0	0	0	0	0	0	0	0	0	0	0	0	0	0	0	0	0	0	0	0	0	0	0	0	0	0	0	0	0	0	0	0	0	0	0	0	0
0	0	0	0	0	0	0	0	0	0	0	0	0	0	0	0	0	0	0	0	0	0	0	0	0	0	0	0	0	0	0	0	0	0	0	0	0	0	0	0	0	0	0	0	0	0	0	0	0	0
0	0	0	0	0	0	0	0	0	0	0	0	0	0	0	0	0	0	0	0	0	0	0	0	0	0	0	0	0	0	0	0	0	0	0	0	0	0	0	0	0	0	0	0	0	0	0	0	0	0
0	0	0	0	0	0	0	0	0	0	0	0	0	0	0	0	0	0	0	0	0	0	0	0	0	0	0	0	0	0	0	0	0	0	0	0	0	0	0	0	0	0	0	0	0	0	0	0	0	0
0	0	0	0	0	0	0	0	0	0	0	0	0	0	0	0	0	0	0	0	0	0	0	0	0	0	0	0	0	0	0	0	0	0	0	0	0	0	0	0	0	0	0	0	0	0	0	0	0	0
0	0	0	0	0	0	0	0	0	0	0	0	0	0	0	0	0	0	0	0	0	0	0	0	0	0	0	0	0	0	0	0	0	0	0	0	0	0	0	0	0	0	0	0	0	0	0	0	0	0
0	0	0	0	0	0	0	0	0	0	0	0	0	0	0	0	0	0	0	0	0	0	0	0	0	0	0	0	0	0	0	0	0	0	0	0	0	0	0	0	0	0	0	0	0	0	0	0	0	0
0	0	0	0	0	0	0	0	0	0	0	0	0	0	0	0	0	0	0	0	0	0	0	0	0	0	0	0	0	0	0	0	0	0	0	0	0	0	0	0	0	0	0	0	0	0	0	0	0	0
0	0	0	0	0	0	0	0	0	0	0	0	0	0	0	0	0	0	0	0	0	0	0	0	0	0	0	0	0	0	0	0	0	0	0	0	0	0	0	0	0	0	0	0	0	0	0	0	0	0
0	0	0	0	0	0	0	0	0	0	0	0	0	0	0	0	0	0	0	0	0	0	0	0	0	0	0	0	0	0	0	0	0	0	0	0	0	0	0	0	0	0	0	0	0	0	0	0	0	0
0	0	0	0	0	0	0	0	0	0	0	0	0	0	0	0	0	0	0	0	0	0	0	0	0	0	0	0	0	0	0	0	0	0	0	0	0	0	0	0	0	0	0	0	0	0	0	0	0	0
0	0	0	0	0	0	0	0	0	0	0	0	0	0	0	0	0	0	0	0	0	0	0	0	0	0	0	0	0	0	0	0	0	0	0	0	0	0	0	0	0	0	0	0	0	0	0	0	0	0
0	0	0	0	0	0	0	0	0	0	0	0	0	0	0	0	0	0	0	0	0	0	0	0	0	0	0	0	0	0	0	0	0	0	0	0	0	0	0	0	0	0	0	0	0	0	0	0	0	0
0	0	0	0	0	0	0	0	0	0	0	0	0	0	0	0	0	0	0	0	0	0	0	0	0	0	0	0	0	0	0	0	0	0	0	0	0	0	0	0	0	0	0	0	0	0	0	0	0	0
0	0	0	0	0	0	0	0	0	0	0	0	0	0	0	0	0	0	0	0	0	0	0	0	0	0	0	0	0	0	0	0	0	0	0	0	0	0	0	0	0	0	0	0	0	0	0	0	0	0
0	0	0	0	0	0	0	0	0	0	0	0	0	0	0	0	0	0	0	0	0	0	0	0	0	0	0	0	0	0	0	0	0	0	0	0	0	0	0	0	0	0	0	0	0	0	0	0	0	0
0	0	0	0	0	0	0	0	0	0	0	0	0	0	0	0	0	0	0	0	0	0	0	0	0	0	0	0	0	0	0	0	0	0	0	0	0	0	0	0	0	0	0	0	0	0	0	0	0	0
0	0	0	0	0	0	0	0	0	0	0	0	0	0	0	0	0	0	0	0	0	0	0	0	0	0	0	0	0	0	0	0	0	0	0	0	0	0	0	0	0	0	0	0	0	0	0	0	0	0
0	0	0	0	0	0	0	0	0	0	0	0	0	0	0	0	0	0	0	0	0	0	0	0	0	0	0	0	0	0	0	0	0	0	0	0	0	0	0	0	0	0	0	0	0	0	0	0	0	0
0	0	0	0	0	0	0	0	0	0	0	0	0	0	0	0	0	0	0	0	0	0	0	0	0	0	0	0	0	0	0	0	0	0	0	0	0	0	0	0	0	0	0	0	0	0	0	0	0	0
0	0	0	0	0	0	0	0	0	0	0	0	0	0	0	0	0	0	0	0	0	0	0	0	0	0	0	0	0	0	0	0	0	0	0	0	0	0	0	0	0	0	0	0	0	0	0	0	0	0
0	0	0	0	0	0	0	0	0	0	0	0	0	0	0	0	0	0	0	0	0	0	0	0	0	0	0	0	0	0	0	0	0	0	0	0	0	0	0	0	0	0	0	0	0	0	0	0	0	0
0	0	0	0	0	0	0	0	0	0	0	0	0	0	0	0	0	0	0	0	0	0	0	0	0	0	0	0	0	0	0	0	0	0	0	0	0	0	0	0	0	0	0	0	0	0	0	0	0	0
0	0	0	0	0	0	0	0	0	0	0	0	0	0	0	0	0	0	0	0	0	0	0	0	0	0	0	0	0	0	0	0	0	0	0	0	0	0	0	0	0	0	0	0	0	0	0	0	0	0
0	0	0	0	0	0	0	0	0	0	0	0	0	0	0	0	0	0	0	0	0	0	0	0	0	0	0	0	0	0	0	0	0	0	0	0	0	0	0	0	0	0	0	0	0	0	0	0	0	0
0	0	0	0	0	0	0	0	0	0	0	0	0	0	0	0	0	0	0	0	0	0	0	0	0	0	0	0	0	0	0	0	0	0	0	0	0	0	0	0	0	0	0	0	0	0	0	0	0	0
0	0	0	0	0	0	0	0	0	0	0	0	0	0	0	0	0	0	0	0	0	0	0	0	0	0	0	0	0	0	0	0	0	0	0	0	0	0	0	0	0	0	0	0	0	0	0	0	0	0
0	0	0	0	0	0	0	0	0	0	0	0	0	0	0	0	0	0	0	0	0	0	0	0	0	0	0	0	0	0	0	0	0	0	0	0	0	0	0	0	0	0	0	0	0	0	0	0	0	0
0	0	0	0	0	0	0	0	0	0	0	0	0	0	0	0	0	0	0	0	0	0	0	0	0	0	0	0	0	0	0	0	0	0	0	0	0	0	0	0	0	0	0	0	0	0	0	0	0	0
0	0	0	0	0	0	0	0	0	0	0	0	0	0	0	0	0	0	0	0	0	0	0	0	0	0	0	0	0	0	0	0	0	0	0	0	0	0	0	0	0	0	0	0	0	0	0	0	0	0
0	0	0	0	0	0	0	0	0	0	0	0	0	0	0	0	0	0	0	0	0	0	0	0	0	0	0	0	0	0	0	0	0	0	0	0	0	0	0	0	0	0	0	0	0	0	0	0	0	0
0	0	0	0	0	0	0	0	0	0	0	0	0	0	0	0	0	0	0	0	0	0	0	0	0	0	0	0	0	0	0	0	0	0	0	0	0	0	0	0	0	0	0	0	0	0	0	0	0	0
0	0	0	0	0	0	0	0	0	0	0	0	0	0	0	0	0	0	0	0	0	0	0	0	0	0	0	0	0	0	0	0	0	0	0	0	0	0	0	0	0	0	0	0	0	0	0	0	0	0
0	0	0	0	0	0	0	0	0	0	0	0	0	0	0	0	0	0	0	0	0	0	0	0	0	0	0	0	0	0	0	0	0	0	0	0	0	0	0	0	0	0	0	0	0	0	0	0	0	0
0	0	0	0	0	0	0	0	0	0	0	0	0	0	0	0	0	0	0	0	0	0	0	0	0	0	0	0	0	0	0	0	0	0	0	0	0	0	0	0	0	0	0	0	0	0	0	0	0	0
0	0	0	0	0	0	0	0	0	0	0	0	0	0	0	0	0	0	0	0	0	0	0	0	0	0	0	0	0	0	0	0	0	0	0	0	0	0	0	0	0	0	0	0	0	0	0	0	0	0
0	0	0	0	0	0	0	0	0	0	0	0	0	0	0	0	0	0	0	0	0	0	0	0	0	0	0	0	0	0	0	0	0	0	0	0	0	0	0	0	0	0	0	0	0	0	0	0	0	0
0	0	0	0	0	0	0	0	0	0	0	0	0	0	0	0	0	0	0	0	0	0	0	0	0	0	0	0	0	0	0	0	0	0	0	0	0	0	0	0	0	0	0	0	0	0	0	0	0	0
0	0	0	0	0	0	0	0	0	0	0	0	0	0	0	0	0	0	0	0	0	0	0	0	0	0	0	0	0	0	0	0	0	0	0	0	0	0	0	0	0	0	0	0	0	0	0	0	0	0
0	0	0	0	0	0	0	0	0	0	0	0	0	0	0	0	0	0	0	0	0	0	0	0	0	0	0	0	0	0	0	0	0	0	0	0	0	0	0	0	0	0	0	0	0	0	0	0	0	0
0	0	0	0	0	0	0	0	0	0	0	0	0	0	0	0	0	0	0	0	0	0	0	0	0	0	0	0	0	0	0	0	0	0	0	0	0	0	0	0	0	0	0	0	0	0	0	0	0	0
0	0	0	0	0	0	0	0	0	0	0	0	0	0	0	0	0	0	0	0	0	0	0	0	0	0	0	0	0	0	0	0	0	0	0	0	0	0	0	0	0	0	0	0	0	0	0	0	0	0
0	0	0	0	0	0	0	0	0	0	0	0	0	0	0	0	0	0	0	0	0	0	0	0	0	0	0	0	0	0	0	0	0	0	0	0	0	0	0	0	0	0	0	0	0	0	0	0	0	0
0	0	0	0	0	0	0	0	0	0	0	0	0	0	0	0	0	0	0	0	0	0	0	0	0	0	0	0	0	0	0	0	0	0	0	0	0	0	0	0	0	0	0	0	0	0	0	0	0	0
0	0	0	0	0	0	0	0	0	0	0	0	0	0	0	0	0	0	0	0	0	0	0	0	0	0	0	0	0	0	0	0	0	0	0	0	0	0	0	0	0	0	0	0	0	0	0	0	0	0
0	0	0	0	0	0	0	0	0	0	0	0	0	0	0	0	0	0	0	0	0	0	0	0	0	0	0	0	0	0	0	0	0	0	0	0	0	0	0	0	0	0	0	0	0	0	0	0	0	0
0	0	0	0	0	0	0	0	0	0	0	0	0	0	0	0	0	0	0	0	0	0	0	0	0	0	0	0	0	0	0	0	0	0	0	0	0	0	0	0	0	0	0	0	0	0	0	0	0	0
0	0	0	0	0	0	0	0	0	0	0	0	0	0	0	0	0	0	0	0	0	0	0	0	0	0	0	0	0	0	0	0	0	0	0	0	0	0	0	0	0	0	0	0	0	0	0	0	0	0
0	0	0	0	0	0	0	0	0	0	0	0	0	0	0	0	0	0	0	0	0	0	0	0	0	0	0	0	0	0	0	0	0	0	0	0	0	0	0	0	0	0	0	0	0	0	0	0	0	0
0	0	0	0	0	0	0	0	0	0	0	0	0	0	0	0	0	0	0	0	0	0	0	0	0	0	0	0	0	0	0	0	0	0	0	0	0	0	0	0	0	0	0	0	0	0	0	0	0	0
0	0	0	0	0	0	0	0	0	0	0	0	0	0	0	0	0	0	0	0	0	0	0	0	0	0	0	0	0	0	0	0	0	0	0	0	0	0	0	0	0	0	0	0	0	0	0	0	0	0
0	0	0	0	0	0	0	0	0	0	0	0	0	0	0	0	0	0	0	0	0	0	0	0	0	0	0	0	0	0	0	0	0	0	0	0	0	0	0	0	0	0	0	0	0	0	0	0	0	0
0	0	0	0	0	0	0	0	0	0	0	0	0	0	0	0	0	0	0	0	0	0	0	0	0	0	0	0	0	0	0	0	0	0	0	0	0	0	0	0	0	0	0	0	0	0	0	0	0	0
0	0	0	0	0	0	0	0	0	0	0	0	0	0	0	0	0	0	0	0	0	0	0	0	0	0	0	0	0	0	0	0	0	0	0	0	0	0	0	0	0	0	0	0	0	0	0	0	0	0
0	0	0	0	0	0	0	0	0	0	0	0	0	0	0	0	0	0	0	0	0	0	0	0	0	0	0	0	0	0	0	0	0	0	0	0	0	0	0	0	0	0	0	0	0	0	0	0	0	0
0	0	0	0	0	0	0	0	0	0	0	0	0	0	0	0	0	0	0	0	0	0	0	0	0	0	0	0	0	0	0	0	0	0	0	0	0	0	0	0	0	0	0	0	0	0	0	0	0	0
0	0	0	0	0	0	0	0	0	0	0	0	0	0	0	0	0	0	0	0	0	0	0	0	0	0	0	0	0	0	0	0	0	0	0	0	0	0	0	0	0	0	0	0	0	0	0	0	0	0
0	0	0	0	0	0	0	0	0	0	0	0	0	0	0	0	0	0	0	0	0	0	0	0	0	0	0	0	0	0	0	0	0	0	0	0	0	0	0	0	0	0	0	0	0	0	0	0	0	0
0	0	0	0	0	0	0	0	0	0	0	0	0	0	0	0	0	0	0	0	0	0	0	0	0	0	0	0	0	0	0	0	0	0	0	0	0	0	0	0	0	0	0	0	0	0	0	0	0	0
0	0	0	0	0	0	0	0	0	0	0	0	0	0	0	0	0	0	0	0	0	0	0	0	0	0	0	0	0	0	0	0	0	0	0	0	0	0	0	0	0	0	0	0	0	0	0	0	0	0
0	0	0	0	0	0	0	0	0	0	0	0	0	0	0	0	0	0	0	0	0	0	0	0	0	0	0	0	0	0	0	0	0	0	0	0	0	0	0	0	0	0	0	0	0	0	0	0	0	0
0	0	0	0	0	0	0	0	0	0	0	0	0	0	0	0	0	0	0	0	0	0	0	0	0	0	0	0	0	0	0	0	0	0	0	0	0	0	0	0	0	0	0	0	0	0	0	0	0	0
0	0	0	0	0	0	0	0	0	0	0	0	0	0	0	0	0	0	0	0	0	0	0	0	0	0	0	0	0	0	0	0	0	0	0	0	0	0	0	0	0	0	0	0	0	0	0	0	0	0
[truncated: 21 more columns]
